# Supplementary material for: De Novo Transcriptome Hybrid Assembly and Validation in the European Earwig (Dermaptera, Forficula auricularia)
Source: PLoS One. 2014 Apr 10;9(4):e94098. doi: 10.1371/journal.pone.0094098 (PMC3983118; doi:10.1371/journal.pone.0094098)
Supplement: Table S1 — Counts of mRNAs encoding microbial proteins and rRNAs contaminants. SSU/LSU counts in brackets drawn from 454 and Illumina contigs, and their taxonomy assignments. nd: not determined. (XLS) [file pone.0094098.s004.xls]

## Sheet: Table S1
Table S1: Counts of mRNAs encoding microbial proteins and rRNAs (SSU/LSU, counts in brackets) and their taxonomy assignments.
Taxonomy assignments	454 contigs	Illumina	Total
Alveolata	9 (1)	11 (0)	20 (1)
Amoebozoa	8 (0)	6 (0)	14 (0)
Archaea	0 (0)	2 (0)	2 (0)
Arthropoda	nd (10)	nd (11)	nd (21)
Bacteria	31 (2)	38 (74)	69 (76)
Fungi	35 (2)	295 (39)	330 (41)
Nematoda	12 (0)	11 (1)	23 (1)
Platyhelminthes	4 (0)	6 (0)	10 (0)
Viridiplantae	nd (1)	nd (8)	nd (9)
Virus	0 (0)	0 (0)	0 (0)
Other eukaryotes	nd (1)	nd (2)	Nd (3)
Total	99 (17)	369 (135)	468 (152)
