# Supplementary material for: De Novo Transcriptome Hybrid Assembly and Validation in the European Earwig (Dermaptera, Forficula auricularia)
Source: PLoS One. 2014 Apr 10;9(4):e94098. doi: 10.1371/journal.pone.0094098 (PMC3983118; doi:10.1371/journal.pone.0094098)
Supplement: Table S2 — Distribution of transposable element related proteins identified in the 454 and Illumina pre-assemblies. (XLS) [file pone.0094098.s005.xls]

## Sheet: Table S2
Table S2: Transposable element families identified in the 454 and Illumina assembly
454
Class	Order	Superfamily	number (contigs)	total
Class 1 (retrotransposons)	LTR	copia	13	180
		gypsi	116
		ERV	2
		PAO	48
		Other	1
	LINE	RTE	68	319
		Jockey	47
		Penelope	33
		LINE/I	28
		R1	40
		L2	30
		R2	10
		other	63
Class 2 (DNA transposons)	TIR	Mariner	110	182
		hAT	45
		P	13
		MuDr	3
		PiggyBac	5
		other	6
	Helitrons		13
		ILLUMINA
Class	Order	Superfamily	number	total
Class 1 (retrotransposons)	LTR	copia	51	391
		gypsi	223
		PAO	111
		DIRS	4
		ERV	2
	LINE	RTE	262	931
		Jockey	156
		Penelope	81
		LINE/I	86
		R1	61
		L2	72
		R2	40
		other	173
Class 2 (DNA transposons)	TIR	Mariner	409	708
		hAT	188
		P	54
		PiggyBac	29
		MuDr	5
		other	23
	Helitrons			46
