# Supplementary material for: De Novo Transcriptome Hybrid Assembly and Validation in the European Earwig (Dermaptera, Forficula auricularia)
Source: PLoS One. 2014 Apr 10;9(4):e94098. doi: 10.1371/journal.pone.0094098 (PMC3983118; doi:10.1371/journal.pone.0094098)
Supplement: Table S3 — Completeness analysis. The table provides data for the Core eukaryotic genes dataset proteins identified in our transcriptome. The table describes the length of the CEGMA protein, the completeness (% of the sequence identified in our transcriptome) and 3 parameters (sequence identity, e-value, score) of the BLAST output. (XLS) [file pone.0094098.s006.xls]

## Sheet: Table S3
Table S3: Completeness analysis
Hybrid assembly vs. cegma core proteins (insects only)							Assembly Simon et al 2012 vs. cegma core proteins (insects only)
Cegma gene	Hybrid assembly	% sequence identity (protein)	E-value	Score	Completeness of the earwig protein		Cegma gene	Assembly Simon et al.	% sequence identity (protein)	E-value	Score	Completeness of the earwig protein
KOG0285.7_1|geneid_v1.2_predicted_protein_1|462_AA	Fau_Trans_V01_Contig_7287_length=1670nt_GC=0.42	69.4	0	696	100		CG2013-PA___KOG0419	gi|425660303|gb|GAAX01013904.1|	28.57	4e-05	40.8	100
KOG0366.1_1|geneid_v1.2_predicted_protein_1|333_AA	Fau_Trans_V01_Contig_10318_length=1316nt_GC=0.33	59.43	1e-121	432	100		CG16935-PA___KOG0025	gi|425652494|gb|GAAX01019941.1|	86.02	2e-91	328	100
KOG3167.5_1|geneid_v1.2_predicted_protein_1|158_AA	Fau_Trans_V01_Contig_14842_length=981nt_GC=0.30	56.36	8e-50	192	100		KOG0019.1_1|geneid_v1.2_predicted_protein_1|730_AA	gi|425651888|gb|GAAX01020244.1|	90.7	2e-63	234	100
KOG0122.12_1|geneid_v1.2_predicted_protein_1|272_AA	Fau_Trans_V01_Contig_1924_length=5148nt_GC=0.31	55.83	7e-81	296	100		CG2241-PA___KOG0728	gi|425671867|gb|GAAX01002340.1|	68.21	2e-77	282	99.4898
CG6546-PA___KOG0679	Fau_Trans_V01_Contig_7076_length=1704nt_GC=0.42	65.46	3e-175	611	100		KOG1494.2_1|geneid_v1.2_predicted_protein_1|338_AA	gi|425665100|gb|GAAX01009107.1|	84.38	1e-77	281	99.3789
CG31305-PG___KOG0756	Fau_Trans_V01_Contig_8572_length=1500nt_GC=0.38	62.01	3e-94	341	100		CG4016-PB___KOG1358	gi|425644092|gb|GAAX01024139.1|	72.97	1e-58	219	99.3289
KOG0359.4_1|geneid_v1.2_predicted_protein_1|532_AA	Fau_Trans_V01_Contig_5926_length=1909nt_GC=0.36	73.11	0	787	100		KOG1643.1_1|geneid_v1.2_predicted_protein_1|248_AA	gi|425669698|gb|GAAX01004509.1|	72.06	1e-53	201	99.2701
CG11482-PA___KOG1979	Fau_Trans_V01_Contig_4879_length=2167nt_GC=0.30	47.49	4e-176	615	100		KOG0181.4_1|geneid_v1.2_predicted_protein_1|235_AA	gi|425657087|gb|GAAX01017120.1|	76.98	6e-58	216	99.2126
KOG1078.5_1|geneid_v1.2_predicted_protein_1|878_AA	Fau_Trans_V01_Contig_2515_length=3594nt_GC=0.32	65.88	0	1131	100		CG3861-PA___KOG2617	gi|425657098|gb|GAAX01017109.1|	67.52	2e-23	101	99.1525
CG4087-PA___KOG1762	Fau_Trans_V01_Contig_28754_length=546nt_GC=0.41	72.17	5e-29	122	100		CG12325-PA___KOG0291	gi|425662021|gb|GAAX01012186.1|	86.02	2e-40	158	98.9362
CG4849-PA___KOG0468	Fau_Trans_V01_Contig_2751_length=3303nt_GC=0.35	76.64	0	1568	100		KOG3428.9_1|geneid_v1.2_predicted_protein_1|127_AA	gi|425642597|gb|GAAX01024890.1|	86.76	6e-31	126	98.5507
KOG1816.1_1|geneid_v1.2_predicted_protein_1|304_AA	Fau_Trans_V01_Contig_10411_length=1307nt_GC=0.33	60.52	3e-99	358	100		CG6510-PA___KOG0829	gi|425656383|gb|GAAX01017824.1|	78.95	7e-61	226	98.5185
CG7516-PA___KOG2321	Fau_Trans_V01_Contig_4647_length=2235nt_GC=0.33	45.43	2e-177	619	100		CG6213-PA___KOG1772	gi|425653420|gb|GAAX01019478.1|	90.2	9e-22	96.3	98.0769
CG7610-PC___KOG1531	Fau_Trans_V01_Contig_8910_length=1461nt_GC=0.35	66.23	1e-112	402	100		KOG1784.12_1|geneid_v1.2_predicted_protein_1|103_AA	gi|425656073|gb|GAAX01018134.1|	79.19	4e-65	240	98.0263
CG8186-PA___KOG1647	Fau_Trans_V01_Contig_9696_length=1374nt_GC=0.30	89.2	4e-125	444	100		CG10418-PA___KOG3448	gi|425640806|gb|GAAX01025785.1|	97.66	8e-71	259	97.7099
CG12018-PA___KOG2732	Fau_Trans_V01_Contig_6570_length=1788nt_GC=0.37	44.16	3e-96	349	100		CG11611-PA___KOG1733	gi|425663338|gb|GAAX01010869.1|	91.46	5e-41	160	96.4706
CG10212-PA___KOG0933	Fau_Trans_V01_Contig_2397_length=3761nt_GC=0.39	41.83	0	862	100		CG1341-PA___KOG0729	gi|425671334|gb|GAAX01002873.1|	90.57	2e-55	208	96.3636
KOG0784.3_1|geneid_v1.2_predicted_protein_1|369_AA	Fau_Trans_V01_Contig_8025_length=1571nt_GC=0.41	66.22	2e-135	479	100		KOG2067.4_1|geneid_v1.2_predicted_protein_1|575_AA	gi|425669504|gb|GAAX01004703.1|	80.61	1e-76	279	95.6098
KOG0938.1_1|geneid_v1.2_predicted_protein_1|439_AA	Fau_Trans_V01_Contig_1250_length=2492nt_GC=0.35	95.71	0	871	100		KOG3149.5_1|geneid_v1.2_predicted_protein_1|241_AA	gi|425663344|gb|GAAX01010863.1|	30.77	1e-05	42.4	94.7917
KOG2981.1_1|geneid_v1.2_predicted_protein_1|335_AA	Fau_Trans_V01_Contig_9595_length=1385nt_GC=0.29	65.09	7e-119	423	100		KOG1540.2_1|geneid_v1.2_predicted_protein_1|292_AA	gi|425649592|gb|GAAX01021391.1|	72.22	2e-20	91.7	94.7368
KOG1088.2_1|geneid_v1.2_predicted_protein_1|123_AA	Fau_Trans_V01_Contig_23747_length=639nt_GC=0.28	54.84	9e-36	145	100		CG2238-PB___KOG0469	gi|425666116|gb|GAAX01008091.1|	83.8	1e-69	255	94.6667
CG9090-PA___KOG0767	Fau_Trans_V01_Contig_9468_length=1397nt_GC=0.39	70.63	6e-131	464	100		KOG3090.5_1|geneid_v1.2_predicted_protein_1|300_AA	gi|425663043|gb|GAAX01011164.1|	63.25	1e-30	125	94.3548
KOG0434.3_1|geneid_v1.2_predicted_protein_1|1210_AA	Fau_Trans_V01_Contig_2333_length=3871nt_GC=0.33	60.26	0	1543	100		CG4147-PC___KOG0100	gi|425666671|gb|GAAX01007536.1|	84.33	4e-150	524	94.0439
CG18174-PA___KOG1555	Fau_Trans_V01_Contig_8611_length=1495nt_GC=0.44	89.07	2e-165	578	100		CG18174-PA___KOG1555	gi|425669100|gb|GAAX01005107.1|	88.07	4e-53	200	93.1624
CG4260-PA___KOG1077	Fau_Trans_V01_Contig_2719_length=3341nt_GC=0.37	81.1	0	1588	100		KOG0857.1_1|geneid_v1.2_predicted_protein_1|220_AA	gi|425660864|gb|GAAX01013343.1|	67.37	7e-33	133	93.1373
KOG0985.4_1|geneid_v1.2_predicted_protein_1|1677_AA	Fau_Trans_V01_Contig_1875_length=5549nt_GC=0.38	87.07	0	2933	100		CG33005-PA___KOG2906	gi|425662224|gb|GAAX01011983.1|	85.71	3e-38	150	92.3077
KOG2757.2_1|geneid_v1.2_predicted_protein_1|408_AA	Fau_Trans_V01_Contig_312_length=1829nt_GC=0.32	38.54	2e-72	269	100		CG8732-PE___KOG1180	gi|425664196|gb|GAAX01010011.1|	79.58	1e-62	232	92.2078
CG7359-PA___KOG0862	Fau_Trans_V01_Contig_15644_length=935nt_GC=0.30	74.18	1e-94	342	100		KOG1668.2_1|geneid_v1.2_predicted_protein_1|223_AA	gi|425646546|gb|GAAX01022914.1|	90.07	2e-64	238	92.1569
KOG1992.4_1|geneid_v1.2_predicted_protein_1|973_AA	Fau_Trans_V01_Contig_2834_length=3226nt_GC=0.34	58.96	0	1221	100		KOG0937.5_1|geneid_v1.2_predicted_protein_1|423_AA	gi|425662224|gb|GAAX01011983.1|	29.76	2e-06	45.1	91.3043
KOG1643.1_1|geneid_v1.2_predicted_protein_1|248_AA	Fau_Trans_V01_Contig_12979_length=1101nt_GC=0.31	69.08	9e-103	369	100		KOG0318.43_1|geneid_v1.2_predicted_protein_1|600_AA	gi|425668491|gb|GAAX01005716.1|	66.29	1e-70	259	91.2821
KOG0289.23_1|geneid_v1.2_predicted_protein_1|505_AA	Fau_Trans_V01_Contig_5803_length=1935nt_GC=0.36	76.53	0	814	100		CG7024-PA___KOG0225	gi|425651656|gb|GAAX01020360.1|	66.99	2e-40	158	91.1504
KOG1523.33_1|geneid_v1.2_predicted_protein_1|375_AA	Fau_Trans_V01_Contig_3834_length=2555nt_GC=0.40	69.95	4e-161	564	100		CG7048-PA___KOG3048	gi|425655699|gb|GAAX01018334.1|	78.62	1e-73	269	89.3258
CG9802-PA___KOG0964	Fau_Trans_V01_Contig_2319_length=3898nt_GC=0.32	68.69	0	1604	100		CG17273-PA___KOG1355	gi|425652004|gb|GAAX01020186.1|	65.46	2e-63	235	88.5845
KOG0292.73_1|geneid_v1.2_predicted_protein_1|1232_AA	Fau_Trans_V01_Contig_2307_length=3927nt_GC=0.40	73.85	0	1886	100		KOG1255.1_1|geneid_v1.2_predicted_protein_1|329_AA	gi|425666109|gb|GAAX01008098.1|	80.31	2e-89	322	87.7273
CG3724-PA___KOG2653	Fau_Trans_V01_Contig_7133_length=1695nt_GC=0.40	71.01	0	696	100		KOG0373.2_1|geneid_v1.2_predicted_protein_1|307_AA	gi|425645348|gb|GAAX01023513.1|	83.85	4e-53	172	87.2483
CG6223-PA___KOG1058	Fau_Trans_V01_Contig_2867_length=3194nt_GC=0.38	71.64	0	1382	100		CG5163-PA___KOG3463	gi|425658303|gb|GAAX01015904.1|	60.71	1e-50	192	85.3659
CG11246-PA___KOG3400	Fau_Trans_V01_Contig_11558_length=1210nt_GC=0.43	80.67	6e-69	256	100		KOG1491.5_1|geneid_v1.2_predicted_protein_1|353_AA	gi|425658950|gb|GAAX01015257.1|	66.48	3e-56	211	84.2105
KOG0960.10_1|geneid_v1.2_predicted_protein_1|475_AA	Fau_Trans_V01_Contig_7984_length=1577nt_GC=0.46	72.21	0	727	100		CG13277-PA___KOG1781	gi|425657753|gb|GAAX01016454.1|	95.09	5e-88	314	83.1633
KOG1668.2_1|geneid_v1.2_predicted_protein_1|223_AA	Fau_Trans_V01_Contig_8148_length=1555nt_GC=0.31	63.68	6e-63	237	100		KOG2309.1_1|geneid_v1.2_predicted_protein_1|266_AA	gi|425650166|gb|GAAX01021104.1|	66.41	5e-49	167	83.1169
KOG2472.3_1|geneid_v1.2_predicted_protein_1|591_AA	Fau_Trans_V01_Contig_5327_length=2042nt_GC=0.32	61.93	0	752	100		CG10149-PB___KOG1463	gi|425660303|gb|GAAX01013904.1|	83.56	1e-33	135	82.0225
KOG2519.3_1|geneid_v1.2_predicted_protein_1|384_AA	Fau_Trans_V01_Contig_5533_length=1992nt_GC=0.35	72.4	4e-158	554	100		KOG3232.1_1|geneid_v1.2_predicted_protein_1|202_AA	gi|425644329|gb|GAAX01024023.1|	57.58	5e-38	150	81.9876
KOG2877.3_1|geneid_v1.2_predicted_protein_1|375_AA	Fau_Trans_V01_Contig_7009_length=1714nt_GC=0.33	53.6	5e-104	374	100		CG9091-PA___KOG3475	gi|425664744|gb|GAAX01009463.1|	47.57	9e-22	96.3	80.4688
KOG2906.2_1|geneid_v1.2_predicted_protein_1|109_AA	Fau_Trans_V01_Contig_10145_length=1331nt_GC=0.33	59.63	4e-33	136	100		CG3395-PD___KOG3301	gi|425668713|gb|GAAX01005494.1|	49.28	7e-15	73.6	80.2326
KOG3229.18_1|geneid_v1.2_predicted_protein_1|222_AA	Fau_Trans_V01_Contig_15503_length=943nt_GC=0.35	63.51	5e-71	263	100		KOG1088.2_1|geneid_v1.2_predicted_protein_1|123_AA	gi|425663354|gb|GAAX01010853.1|	73.33	2e-49	187	79.4702
KOG3237.8_1|geneid_v1.2_predicted_protein_1|253_AA	Fau_Trans_V01_Contig_14961_length=975nt_GC=0.31	53.36	5e-66	247	100		KOG0177.9_1|geneid_v1.2_predicted_protein_1|206_AA	gi|425656059|gb|GAAX01018148.1|	87.63	4e-92	330	79.1489
CG6057-PA___KOG0018	Fau_Trans_V01_Contig_2357_length=3829nt_GC=0.35	60.26	0	1390	99.9193		CG31305-PG___KOG0756	gi|425667687|gb|GAAX01006520.1|	74.42	6e-34	136	78.8991
CG10506-PA___KOG1148	Fau_Trans_V01_Contig_3697_length=2626nt_GC=0.33	60.93	0	984	99.8716		KOG3502.4_1|geneid_v1.2_predicted_protein_1|66_AA	gi|425671950|gb|GAAX01002257.1|	64.77	6e-38	122	77.8761
CG1345-PA___KOG1268	Fau_Trans_V01_Contig_4474_length=2297nt_GC=0.42	77.16	0	1103	99.8538		CG9282-PA___KOG1722	gi|425646096|gb|GAAX01023139.1|	90.2	6e-21	93.6	77.2727
CG11089-PA___KOG2555	Fau_Trans_V01_Contig_5097_length=2100nt_GC=0.34	71.53	0	909	99.8308		KOG0861.3_1|geneid_v1.2_predicted_protein_1|201_AA	gi|425659514|gb|GAAX01014693.1|	71.7	1e-42	166	76.8116
KOG1353.1_1|geneid_v1.2_predicted_protein_1|552_AA	Fau_Trans_V01_Contig_6780_length=1750nt_GC=0.49	84.75	0	974	99.8188		CG4185-PA___KOG0871	gi|425653350|gb|GAAX01019513.1|	25	3e-12	65.9	75.4717
KOG0363.11_1|geneid_v1.2_predicted_protein_1|535_AA	Fau_Trans_V01_Contig_4027_length=2465nt_GC=0.33	78.65	0	845	99.8131		KOG0372.4_1|geneid_v1.2_predicted_protein_1|308_AA	gi|425650050|gb|GAAX01021162.1|	65.62	4e-47	177	73.9884
CG17369-PA___KOG1351	Fau_Trans_V01_Contig_5004_length=2129nt_GC=0.35	95.1	0	978	99.7963		KOG0727.14_1|geneid_v1.2_predicted_protein_1|396_AA	gi|425663344|gb|GAAX01010863.1|	93.41	2e-45	174	71.6535
KOG1373.2_1|geneid_v1.2_predicted_protein_1|477_AA	Fau_Trans_V01_Contig_6618_length=1778nt_GC=0.37	94.33	0	909	99.7904		KOG0880.1_1|geneid_v1.2_predicted_protein_1|203_AA	gi|425642570|gb|GAAX01024903.1|	78.85	5e-103	367	71.3836
CG4422-PA___KOG1439	Fau_Trans_V01_Contig_5576_length=1983nt_GC=0.36	83.75	0	783	99.7748		KOG3284.1_1|geneid_v1.2_predicted_protein_1|211_AA	gi|425659241|gb|GAAX01014966.1|	86.11	5e-52	196	70.5882
KOG2670.1_1|geneid_v1.2_predicted_protein_1|434_AA	Fau_Trans_V01_Contig_3038_length=3038nt_GC=0.33	77.14	0	702	99.7696		KOG0182.6_1|geneid_v1.2_predicted_protein_1|247_AA	gi|425649540|gb|GAAX01021417.1|	61.43	4e-43	145	70
KOG2749.2_1|geneid_v1.2_predicted_protein_1|424_AA	Fau_Trans_V01_Contig_3952_length=2498nt_GC=0.30	66.9	3e-179	624	99.7642		KOG3459.5_1|geneid_v1.2_predicted_protein_1|121_AA	gi|425653144|gb|GAAX01019616.1|	86.24	5e-46	177	69.8718
CG10149-PB___KOG1463	Fau_Trans_V01_Contig_8485_length=1511nt_GC=0.40	81.99	0	679	99.7636		KOG2738.2_1|geneid_v1.2_predicted_protein_1|375_AA	gi|425659827|gb|GAAX01014380.1|	51.05	4e-40	158	68.0952
KOG0937.5_1|geneid_v1.2_predicted_protein_1|423_AA	Fau_Trans_V01_Contig_6429_length=1814nt_GC=0.34	94.08	0	800	99.7636		KOG0313.21_1|geneid_v1.2_predicted_protein_1|429_AA	gi|425654407|gb|GAAX01018984.1|	76.76	4e-61	227	67.2986
KOG2807.1_1|geneid_v1.2_predicted_protein_1|422_AA	Fau_Trans_V01_Contig_7581_length=1629nt_GC=0.33	59.38	4e-133	471	99.763		CG5033-PA___KOG0650	gi|425652114|gb|GAAX01020131.1|	75.86	2e-74	272	65.4135
KOG0853.1_1|geneid_v1.2_predicted_protein_1|414_AA	Fau_Trans_V01_Contig_8020_length=1571nt_GC=0.36	54.24	2e-127	452	99.7585		CG11246-PA___KOG3400	gi|425672998|gb|GAAX01001209.1|	83.12	8e-35	139	63.6364
CG1354-PA___KOG1491	Fau_Trans_V01_Contig_8747_length=1480nt_GC=0.35	79.85	1e-180	629	99.7487		KOG0758.4_1|geneid_v1.2_predicted_protein_1|302_AA	gi|425668255|gb|GAAX01005952.1|	34.96	5e-37	148	62.8842
KOG0687.3_1|geneid_v1.2_predicted_protein_1|390_AA	Fau_Trans_V01_Contig_9188_length=1428nt_GC=0.34	77.63	0	650	99.7436		CG4685-PB___KOG2451	gi|425665747|gb|GAAX01008460.1|	79.13	3e-90	325	61.3333
CG8340-PA___KOG1487	Fau_Trans_V01_Contig_10507_length=1298nt_GC=0.34	86.68	9e-170	592	99.729		KOG0556.2_1|geneid_v1.2_predicted_protein_1|544_AA	gi|425673083|gb|GAAX01001124.1|	30.08	1e-13	69.7	60.8911
CG4082-PA___KOG0481	Fau_Trans_V01_Contig_3735_length=2609nt_GC=0.40	65.85	0	977	99.7275		CG11793-PA___KOG0441	gi|425664433|gb|GAAX01009774.1|	50.94	7e-12	63.5	58.8889
CG7698-PA___KOG1137	Fau_Trans_V01_Contig_4445_length=2306nt_GC=0.35	74.38	0	1077	99.708		CG6439-PA___KOG0784	gi|425653350|gb|GAAX01019513.1|	25.42	1e-12	67.8	58.6093
KOG1433.4_1|geneid_v1.2_predicted_protein_1|340_AA	Fau_Trans_V01_Contig_9905_length=1353nt_GC=0.36	82.01	2e-155	545	99.7059		KOG3361.1_1|geneid_v1.2_predicted_protein_1|152_AA	gi|425671718|gb|GAAX01002489.1|	82.02	9e-114	403	58.4615
KOG3954.1_1|geneid_v1.2_predicted_protein_1|333_AA	Fau_Trans_V01_Contig_9672_length=1375nt_GC=0.37	74.1	2e-136	482	99.6997		KOG0683.1_1|geneid_v1.2_predicted_protein_1|370_AA	gi|425663094|gb|GAAX01011113.1|	84.09	2e-65	242	57.6419
KOG2772.2_1|geneid_v1.2_predicted_protein_1|323_AA	Fau_Trans_V01_Contig_12175_length=1160nt_GC=0.36	71.12	2e-136	482	99.6904		CG7111-PA___KOG0279	gi|425655307|gb|GAAX01018534.1|	84.62	8e-29	119	57.5221
KOG0371.11_1|geneid_v1.2_predicted_protein_1|310_AA	Fau_Trans_V01_Contig_5939_length=1906nt_GC=0.35	95.15	2e-179	624	99.6774		CG12792-PA___KOG0302	gi|425666671|gb|GAAX01007536.1|	27.08	4e-17	83.2	57.3499
KOG0758.4_1|geneid_v1.2_predicted_protein_1|302_AA	Fau_Trans_V01_Contig_1260_length=1318nt_GC=0.36	68.11	1e-116	416	99.6689		CG7808-PC___KOG3283	gi|425659940|gb|GAAX01014267.1|	80.33	7e-24	103	54.955
CG17158-PA___KOG3174	Fau_Trans_V01_Contig_1639_length=1581nt_GC=0.30	83.33	7e-140	493	99.639		KOG2988.1_1|geneid_v1.2_predicted_protein_1|117_AA	gi|425646558|gb|GAAX01022908.1|	67.37	8e-29	113	54.9133
KOG0357.9_1|geneid_v1.2_predicted_protein_1|541_AA	Fau_Trans_V01_Contig_5344_length=2039nt_GC=0.35	79.04	0	899	99.6303		KOG2711.1_1|geneid_v1.2_predicted_protein_1|424_AA	gi|425649664|gb|GAAX01021355.1|	92.16	3e-30	97.1	54.8387
KOG1636.1_1|geneid_v1.2_predicted_protein_1|261_AA	Fau_Trans_V01_Contig_9801_length=1362nt_GC=0.35	74.62	2e-115	411	99.6169		CG9553-PB___KOG1755	gi|425658799|gb|GAAX01015408.1|	59.26	9e-24	103	54
KOG2292.1_1|geneid_v1.2_predicted_protein_1|779_AA	Fau_Trans_V01_Contig_3546_length=2704nt_GC=0.39	75.77	0	1162	99.6149		CG4651-PA___KOG3295	gi|425644006|gb|GAAX01024182.1|	46.91	7e-40	157	52.2581
KOG3189.1_1|geneid_v1.2_predicted_protein_1|253_AA	Fau_Trans_V01_Contig_11708_length=1197nt_GC=0.30	53.57	2e-81	298	99.6047		KOG0002.36_1|geneid_v1.2_predicted_protein_1|52_AA	gi|425666671|gb|GAAX01007536.1|	23.17	9e-12	65.5	51.1858
KOG0181.4_1|geneid_v1.2_predicted_protein_1|235_AA	Fau_Trans_V01_Contig_15718_length=931nt_GC=0.35	86.32	5e-117	417	99.5745		CG9090-PA___KOG0767	gi|425647368|gb|GAAX01022503.1|	61.15	5e-40	158	51.1401
CG4003-PA___KOG1942	Fau_Trans_V01_Contig_6114_length=1872nt_GC=0.33	80.22	0	735	99.5624		KOG3974.1_1|geneid_v1.2_predicted_protein_1|323_AA	gi|425643473|gb|GAAX01024449.1|	95.65	2e-31	90.5	51.1111
KOG0264.42_1|geneid_v1.2_predicted_protein_1|430_AA	Fau_Trans_V01_Contig_8239_length=1542nt_GC=0.37	94.39	0	846	99.5349		KOG0460.6_1|geneid_v1.2_predicted_protein_1|467_AA	gi|425669000|gb|GAAX01005207.1|	68.93	2e-25	109	50.7389
CG6601-PA___KOG0094	Fau_Trans_V01_Contig_6380_length=1824nt_GC=0.37	90.87	2e-108	388	99.5215		KOG1942.14_1|geneid_v1.2_predicted_protein_1|448_AA	gi|425668270|gb|GAAX01005937.1|	62.81	2e-42	166	50.6276
KOG0394.53_1|geneid_v1.2_predicted_protein_1|208_AA	Fau_Trans_V01_Contig_5539_length=1992nt_GC=0.35	82.13	1e-101	365	99.5192		CG8900-PB___KOG3311	gi|425648324|gb|GAAX01022025.1|	74.07	6e-29	120	50.625
CG17420-RA___KOG1678	Fau_Trans_V01_Contig_19926_length=748nt_GC=0.41	79.41	4e-78	287	99.5122		KOG3167.5_1|geneid_v1.2_predicted_protein_1|158_AA	gi|425666217|gb|GAAX01007990.1|	97.89	1e-51	196	48.9691
CG8284-PA___KOG0418	Fau_Trans_V01_Contig_9151_length=1433nt_GC=0.30	76.38	1e-82	301	99.5		KOG3204.3_1|geneid_v1.2_predicted_protein_1|239_AA	gi|425666671|gb|GAAX01007536.1|	26.88	5e-09	55.5	48.9297
KOG0077.7_1|geneid_v1.2_predicted_protein_1|194_AA	Fau_Trans_V01_Contig_9923_length=1351nt_GC=0.31	91.71	2e-102	367	99.4845		KOG3453.4_1|geneid_v1.2_predicted_protein_1|113_AA	gi|425671190|gb|GAAX01003017.1|	82.23	7e-90	324	48.642
CG11208-PA___KOG1185	Fau_Trans_V01_Contig_6026_length=1890nt_GC=0.37	60.25	0	670	99.4728		KOG3079.5_1|geneid_v1.2_predicted_protein_1|241_AA	gi|425648900|gb|GAAX01021737.1|	36	4e-12	64.7	48.5437
CG7435-PA___KOG0073	Fau_Trans_V01_Contig_8656_length=1489nt_GC=0.31	75	3e-67	251	99.4595		CG7109-PA___KOG0371	gi|425666671|gb|GAAX01007536.1|	27.54	5e-13	69.3	48.2517
KOG0683.1_1|geneid_v1.2_predicted_protein_1|370_AA	Fau_Trans_V01_Contig_12617_length=1127nt_GC=0.50	64.95	6e-148	520	99.4595		CG17420-RA___KOG1678	gi|425672427|gb|GAAX01001780.1|	90.76	8e-97	196	47.6
KOG0062.32_1|geneid_v1.2_predicted_protein_1|736_AA	Fau_Trans_V01_Contig_4583_length=2260nt_GC=0.47	65.57	0	934	99.4565		CG11785-PA___KOG1691	gi|425660030|gb|GAAX01014177.1|	57.82	2e-38	152	47.5728
KOG0420.3_1|geneid_v1.2_predicted_protein_1|184_AA	Fau_Trans_V01_Contig_9434_length=1401nt_GC=0.29	86.34	3e-92	333	99.4565		CG7430-PA___KOG1335	gi|425644006|gb|GAAX01024182.1|	51.37	1e-38	154	47.557
CG5677-PA___KOG3372	Fau_Trans_V01_Contig_17350_length=850nt_GC=0.24	75.98	4e-75	276	99.4444		KOG3449.7_1|geneid_v1.2_predicted_protein_1|113_AA	gi|425644006|gb|GAAX01024182.1|	52.74	4e-40	158	47.4026
CG3911-PA___KOG3330	Fau_Trans_V01_Contig_10208_length=1325nt_GC=0.28	67.98	7e-72	266	99.4413		KOG0183.3_1|geneid_v1.2_predicted_protein_1|250_AA	gi|425661738|gb|GAAX01012469.1|	82.91	4e-57	214	47.3684
CG5525-PA___KOG0358	Fau_Trans_V01_Contig_5788_length=1938nt_GC=0.34	75.14	0	832	99.4382		KOG0180.2_1|geneid_v1.2_predicted_protein_1|206_AA	gi|425667584|gb|GAAX01006623.1|	45.51	3e-37	149	46.7192
CG8142-PA___KOG0989	Fau_Trans_V01_Contig_11578_length=1208nt_GC=0.35	54.83	5e-110	394	99.435		CG5183-PA___KOG3106	gi|425673690|gb|GAAX01000517.1|	65.38	1e-12	66.2	46.0177
CG4800-PA___KOG1727	Fau_Trans_V01_Contig_6315_length=1836nt_GC=0.34	71.51	9e-63	235	99.422		CG3319-PA___KOG0659	gi|425664190|gb|GAAX01010017.1|	69.01	1e-90	316	44.8421
KOG1458.2_1|geneid_v1.2_predicted_protein_1|337_AA	Fau_Trans_V01_Contig_12717_length=1119nt_GC=0.35	72.24	2e-138	488	99.4065		KOG0679.11_1|geneid_v1.2_predicted_protein_1|423_AA	gi|425658753|gb|GAAX01015454.1|	98.85	5e-46	177	43.5
CG11137-PA___KOG3318	Fau_Trans_V01_Contig_15719_length=931nt_GC=0.28	61.45	7e-57	216	99.4012		KOG1350.11_1|geneid_v1.2_predicted_protein_1|501_AA	gi|425657375|gb|GAAX01016832.1|	79.68	1e-85	310	42.8899
KOG3271.2_1|geneid_v1.2_predicted_protein_1|161_AA	Fau_Trans_V01_Contig_3235_length=2900nt_GC=0.30	84.38	1e-76	281	99.3789		CG4866-PA___KOG4655	gi|425664478|gb|GAAX01009729.1|	34.43	6e-05	40.4	42.6573
CG3018-PA___KOG0424	Fau_Trans_V01_Contig_9162_length=1431nt_GC=0.28	89.94	3e-83	303	99.375		KOG1532.9_1|geneid_v1.2_predicted_protein_1|290_AA	gi|425644772|gb|GAAX01023801.1|	68.42	3e-48	186	41.9558
CG7111-PA___KOG0279	Fau_Trans_V01_Contig_11848_length=1187nt_GC=0.39	85.8	1e-160	562	99.373		KOG3218.1_1|geneid_v1.2_predicted_protein_1|211_AA	gi|425666671|gb|GAAX01007536.1|	30.16	3e-09	57	41.3567
CG11793-PA___KOG0441	Fau_Trans_V01_Contig_5307_length=2046nt_GC=0.34	69.28	1e-54	208	99.3506		CG7961-PA___KOG0292	gi|425659787|gb|GAAX01014420.1|	41.38	2e-05	42.4	41.1348
CG11837-PA___KOG0820	Fau_Trans_V01_Contig_12538_length=1132nt_GC=0.32	71.15	4e-132	467	99.3485		CG3664-PA___KOG0092	gi|425645328|gb|GAAX01023523.1|	65.06	3e-99	333	40.9437
KOG0400.1_1|geneid_v1.2_predicted_protein_1|152_AA	Fau_Trans_V01_Contig_22894_length=661nt_GC=0.49	71.52	1e-59	224	99.3421		KOG3503.2_1|geneid_v1.2_predicted_protein_1|65_AA	gi|425658239|gb|GAAX01015968.1|	87.06	3e-61	162	40.8654
KOG0419.12_1|geneid_v1.2_predicted_protein_1|152_AA	Fau_Trans_V01_Contig_11466_length=1217nt_GC=0.36	99.34	2e-87	317	99.3421		CG9779-PA___KOG3229	gi|425673941|gb|GAAX01000266.1|	78.07	3e-48	185	40.7143
KOG0567.2_1|geneid_v1.2_predicted_protein_1|304_AA	Fau_Trans_V01_Contig_11460_length=1218nt_GC=0.32	60.6	1e-101	366	99.3421		KOG3147.2_1|geneid_v1.2_predicted_protein_1|250_AA	gi|425658239|gb|GAAX01015968.1|	35.29	1e-20	64.7	40.6699
KOG0318.43_1|geneid_v1.2_predicted_protein_1|600_AA	Fau_Trans_V01_Contig_235_length=2930nt_GC=0.35	75	0	948	99.3333		KOG0276.2_1|geneid_v1.2_predicted_protein_1|917_AA	gi|425650304|gb|GAAX01021035.1|	45.14	2e-28	120	40.3226
CG8332-PA___KOG0898	Fau_Trans_V01_Contig_24737_length=617nt_GC=0.36	87.16	9e-56	212	99.3289		CG1728-PA___KOG3489	gi|425665600|gb|GAAX01008607.1|	65.98	4e-35	141	40.249
KOG1753.2_1|geneid_v1.2_predicted_protein_1|149_AA	Fau_Trans_V01_Contig_28302_length=552nt_GC=0.40	81.76	2e-68	254	99.3289		CG1789-PA___KOG3237	gi|425668888|gb|GAAX01005319.1|	59.04	3e-35	101	39.7129
KOG0935.2_1|geneid_v1.2_predicted_protein_1|143_AA	Fau_Trans_V01_Contig_20546_length=727nt_GC=0.28	99.3	2e-78	287	99.3007		KOG1646.2_1|geneid_v1.2_predicted_protein_1|436_AA	gi|425658622|gb|GAAX01015585.1|	76.92	4e-20	90.9	39.6947
KOG3418.4_1|geneid_v1.2_predicted_protein_1|137_AA	Fau_Trans_V01_Contig_30426_length=522nt_GC=0.38	72.06	9e-53	201	99.2701		CG5823-PA___KOG0894	gi|425673897|gb|GAAX01000310.1|	69.51	1e-65	243	39.6135
CG2033-PE___KOG1754	Fau_Trans_V01_Contig_19254_length=771nt_GC=0.37	97.69	2e-71	264	99.2366		CG12000-PB___KOG0185	gi|425669685|gb|GAAX01004522.1|	53.33	2e-25	109	39.3013
KOG2104.1_1|geneid_v1.2_predicted_protein_1|131_AA	Fau_Trans_V01_Contig_14556_length=997nt_GC=0.27	77.69	5e-60	226	99.2366		CG7490-PA___KOG0815	gi|425644914|gb|GAAX01023730.1|	100	6e-31	126	38.8158
CG8239-PA___KOG2833	Fau_Trans_V01_Contig_10467_length=1302nt_GC=0.32	54.15	3e-113	405	99.2288		CG8284-PA___KOG0418	gi|425658239|gb|GAAX01015968.1|	38.82	6e-22	76.6	38.6364
CG2960-PA___KOG0003	Fau_Trans_V01_Contig_28810_length=545nt_GC=0.36	96.09	4e-69	256	99.2248		KOG3436.3_1|geneid_v1.2_predicted_protein_1|124_AA	gi|425667615|gb|GAAX01006592.1|	35.53	8e-30	125	38.6275
KOG3387.3_1|geneid_v1.2_predicted_protein_1|128_AA	Fau_Trans_V01_Contig_14581_length=996nt_GC=0.39	66.14	5e-40	159	99.2188		KOG1149.2_1|geneid_v1.2_predicted_protein_1|500_AA	gi|425657059|gb|GAAX01017148.1|	38.12	1e-45	119	38.0252
KOG3180.2_1|geneid_v1.2_predicted_protein_1|255_AA	Fau_Trans_V01_Contig_13711_length=1050nt_GC=0.34	79.05	1e-92	335	99.2157		CG6998-PB___KOG3430	gi|425673941|gb|GAAX01000266.1|	36.78	5e-11	61.6	37.8261
CG9553-PB___KOG1755	Fau_Trans_V01_Contig_2741_length=3319nt_GC=0.41	76.98	4e-57	216	99.2126		KOG0357.9_1|geneid_v1.2_predicted_protein_1|541_AA	gi|425664874|gb|GAAX01009333.1|	63.1	2e-23	103	37.5
CG1618-PA___KOG0741	Fau_Trans_V01_Contig_3246_length=2895nt_GC=0.32	74.59	0	1150	99.1957		CG8332-PA___KOG0898	gi|425672680|gb|GAAX01001527.1|	79.55	7e-31	78.2	35.2
KOG2035.7_1|geneid_v1.2_predicted_protein_1|359_AA	Fau_Trans_V01_Contig_12856_length=1108nt_GC=0.36	62.08	2e-134	475	99.1643		CG11001-PA___KOG0544	gi|425645328|gb|GAAX01023523.1|	57.08	6e-57	215	34.9345
CG6213-PA___KOG1772	Fau_Trans_V01_Contig_19630_length=759nt_GC=0.29	67.52	1e-22	101	99.1525		CG7424-PA___KOG3464	gi|425652022|gb|GAAX01020177.1|	69.01	2e-27	111	34.466
KOG1746.11_1|geneid_v1.2_predicted_protein_1|113_AA	Fau_Trans_V01_Contig_29152_length=540nt_GC=0.37	73.21	3e-45	176	99.115		KOG2680.13_1|geneid_v1.2_predicted_protein_1|470_AA	gi|425659508|gb|GAAX01014699.1|	64.63	1e-34	109	34.4538
KOG1770.1_1|geneid_v1.2_predicted_protein_1|111_AA	Fau_Trans_V01_Contig_8495_length=1510nt_GC=0.30	98.18	5e-60	226	99.0991		CG9742-PA___KOG1780	gi|425651720|gb|GAAX01020328.1|	71.53	9e-58	218	33.9623
KOG1241.7_1|geneid_v1.2_predicted_protein_1|881_AA	Fau_Trans_V01_Contig_2635_length=3428nt_GC=0.40	66.9	0	1250	99.0919		CG2210-PA___KOG0888	gi|425665045|gb|GAAX01009162.1|	72.09	6e-32	131	33.8583
KOG2930.1_1|geneid_v1.2_predicted_protein_1|110_AA	Fau_Trans_V01_Contig_10701_length=1281nt_GC=0.31	91.74	7e-58	218	99.0909		KOG0400.1_1|geneid_v1.2_predicted_protein_1|152_AA	gi|425644006|gb|GAAX01024182.1|	43.18	2e-37	150	33.7812
CG11001-PA___KOG0544	Fau_Trans_V01_Contig_15530_length=942nt_GC=0.35	76.85	2e-45	177	99.0826		CG3931-PA___KOG3013	gi|425649179|gb|GAAX01021597.1|	75.61	1e-75	277	33.5378
CG17903-PA___KOG3453	Fau_Trans_V01_Contig_7907_length=1586nt_GC=0.34	88.89	5e-53	202	99.0826		CG12233-PB___KOG0785	gi|425649990|gb|GAAX01021192.1|	80	1e-29	105	32.6087
KOG0291.54_1|geneid_v1.2_predicted_protein_1|966_AA	Fau_Trans_V01_Contig_2205_length=4157nt_GC=0.37	46.5	0	912	99.0683		KOG0103.14_1|geneid_v1.2_predicted_protein_1|551_AA	gi|425669233|gb|GAAX01004974.1|	89.32	2e-72	161	32.5949
KOG1301.6_1|geneid_v1.2_predicted_protein_1|641_AA	Fau_Trans_V01_Contig_5046_length=2114nt_GC=0.37	67.56	0	845	99.064		CG6056-PA___KOG0935	gi|425666671|gb|GAAX01007536.1|	35.26	4e-19	89.4	31.9018
CG7424-PA___KOG3464	Fau_Trans_V01_Contig_36356_length=455nt_GC=0.33	91.35	6e-43	169	99.0476		CG7939-PA___KOG0878	gi|425645032|gb|GAAX01023671.1|	39.66	9e-13	59.7	31.5217
KOG0233.3_1|geneid_v1.2_predicted_protein_1|209_AA	Fau_Trans_V01_Contig_13182_length=1085nt_GC=0.35	76.81	1e-71	265	99.0431		KOG1753.2_1|geneid_v1.2_predicted_protein_1|149_AA	gi|425667328|gb|GAAX01006879.1|	92.42	9e-32	130	31.2796
KOG0372.4_1|geneid_v1.2_predicted_protein_1|308_AA	Fau_Trans_V01_Contig_2142_length=4282nt_GC=0.39	94.75	5e-175	610	99.026		KOG3482.11_1|geneid_v1.2_predicted_protein_1|89_AA	gi|425653144|gb|GAAX01019616.1|	44.26	7e-12	64.3	31.1224
KOG0373.2_1|geneid_v1.2_predicted_protein_1|307_AA	Fau_Trans_V01_Contig_11355_length=1225nt_GC=0.33	79.28	4e-149	524	99.0228		KOG0687.3_1|geneid_v1.2_predicted_protein_1|390_AA	gi|425669965|gb|GAAX01004242.1|	79.55	5e-37	148	30.8772
KOG0328.17_1|geneid_v1.2_predicted_protein_1|401_AA	Fau_Trans_V01_Contig_7525_length=1638nt_GC=0.31	94.71	0	783	99.0025		KOG0675.1_1|geneid_v1.2_predicted_protein_1|595_AA	gi|425667454|gb|GAAX01006753.1|	55.42	2e-15	77	30.7407
KOG3090.5_1|geneid_v1.2_predicted_protein_1|300_AA	Fau_Trans_V01_Contig_4766_length=2199nt_GC=0.32	79.8	4e-123	437	99		CG4087-PA___KOG1762	gi|425646744|gb|GAAX01022815.1|	79.27	5e-35	141	30.7116
KOG2784.1_1|geneid_v1.2_predicted_protein_1|497_AA	Fau_Trans_V01_Contig_3966_length=2490nt_GC=0.37	58.74	1e-167	586	98.994		KOG0534.3_1|geneid_v1.2_predicted_protein_1|317_AA	gi|425667778|gb|GAAX01006429.1|	50	4e-18	85.1	30.7018
CG1633-PB___KOG0852	Fau_Trans_V01_Contig_15460_length=946nt_GC=0.36	78.76	7e-90	326	98.9744		CG12413-PA___KOG1145	gi|425652022|gb|GAAX01020177.1|	33.33	1e-06	47.4	30.5085
CG10418-PA___KOG3448	Fau_Trans_V01_Contig_20626_length=724nt_GC=0.32	92.63	2e-47	184	98.9583		KOG1770.1_1|geneid_v1.2_predicted_protein_1|111_AA	gi|425648866|gb|GAAX01021754.1|	60.55	5e-33	135	30.4469
KOG2908.1_1|geneid_v1.2_predicted_protein_1|381_AA	Fau_Trans_V01_Contig_8591_length=1498nt_GC=0.34	55.17	1e-120	429	98.9501		CG8922-PA___KOG3291	gi|425662668|gb|GAAX01011539.1|	80	5e-37	148	30.3951
CG3157-PA___KOG1374	Fau_Trans_V01_Contig_6584_length=1786nt_GC=0.35	79.19	0	780	98.9496		KOG3406.3_1|geneid_v1.2_predicted_protein_1|138_AA	gi|425665787|gb|GAAX01008420.1|	60.33	6e-38	152	30.25
CG9091-PA___KOG3475	Fau_Trans_V01_Contig_47815_length=374nt_GC=0.36	84.95	2e-39	157	98.9362		KOG0366.1_1|geneid_v1.2_predicted_protein_1|333_AA	gi|425666671|gb|GAAX01007536.1|	23.21	1e-05	45.8	30.1911
CG5827-PA___KOG0402	Fau_Trans_V01_Contig_32367_length=497nt_GC=0.36	92.39	2e-35	144	98.9247		CG2960-PA___KOG0003	gi|425657805|gb|GAAX01016402.1|	66.48	9e-67	248	29.8305
CG16912-PA___KOG2623	Fau_Trans_V01_Contig_9290_length=1417nt_GC=0.31	49.57	4e-135	478	98.9247		KOG3163.11_1|geneid_v1.2_predicted_protein_1|260_AA	gi|425660193|gb|GAAX01014014.1|	43.29	1e-30	127	29.7641
KOG1541.2_1|geneid_v1.2_predicted_protein_1|279_AA	Fau_Trans_V01_Contig_13187_length=1085nt_GC=0.34	69.57	2e-106	382	98.9247		KOG1533.3_1|geneid_v1.2_predicted_protein_1|304_AA	gi|425653776|gb|GAAX01019300.1|	44.55	2e-30	103	29.7297
CG6998-PB___KOG3430	Fau_Trans_V01_Contig_7630_length=1623nt_GC=0.25	100	3e-49	190	98.8889		KOG3349.2_1|geneid_v1.2_predicted_protein_1|171_AA	gi|425670442|gb|GAAX01003765.1|	50	2e-14	72.8	29.5964
CG6510-PA___KOG0829	Fau_Trans_V01_Contig_22116_length=681nt_GC=0.37	76.14	6e-78	286	98.8764		KOG1758.2_1|geneid_v1.2_predicted_protein_1|161_AA	gi|425655685|gb|GAAX01018341.1|	86.92	7e-106	378	29.3151
KOG0922.3_1|geneid_v1.2_predicted_protein_1|797_AA	Fau_Trans_V01_Contig_3015_length=3063nt_GC=0.38	92.13	0	1417	98.8708		CG7726-PA___KOG0397	gi|425664193|gb|GAAX01010014.1|	80.15	9e-58	218	29.2411
CG2934-PA___KOG2957	Fau_Trans_V01_Contig_7523_length=1638nt_GC=0.30	91.35	0	672	98.8604		KOG0420.3_1|geneid_v1.2_predicted_protein_1|184_AA	gi|425643200|gb|GAAX01024586.1|	51.85	3e-10	58.9	29.1892
KOG1342.2_1|geneid_v1.2_predicted_protein_1|434_AA	Fau_Trans_V01_Contig_7109_length=1699nt_GC=0.36	78.79	0	721	98.8479		CG9946-PA___KOG2916	gi|425665787|gb|GAAX01008420.1|	100	1e-70	260	28.8018
CG9128-PA___KOG1889	Fau_Trans_V01_Contig_4894_length=2163nt_GC=0.33	52.73	2e-180	629	98.8196		CG5827-PA___KOG0402	gi|425641736|gb|GAAX01025322.1|	59.15	5e-20	89.4	28.5141
KOG1795.1_1|geneid_v1.2_predicted_protein_1|2341_AA	Fau_Trans_V01_Contig_1750_length=7974nt_GC=0.37	94.81	0	4470	98.7612		CG1291-PA___KOG0853	gi|425647882|gb|GAAX01022246.1|	55.07	1e-19	90.1	28.5124
KOG1780.10_1|geneid_v1.2_predicted_protein_1|77_AA	Fau_Trans_V01_Contig_8660_length=1489nt_GC=0.28	84.21	3e-33	137	98.7013		KOG0862.2_1|geneid_v1.2_predicted_protein_1|212_AA	gi|425668559|gb|GAAX01005648.1|	30.14	1e-14	75.5	28.0161
KOG2738.2_1|geneid_v1.2_predicted_protein_1|375_AA	Fau_Trans_V01_Contig_8322_length=1531nt_GC=0.38	71.08	3e-157	551	98.6667		CG5547-PB___KOG2803	gi|425665787|gb|GAAX01008420.1|	57.01	2e-34	140	27.0202
KOG3493.25_1|geneid_v1.2_predicted_protein_1|74_AA	Fau_Trans_V01_Contig_33304_length=486nt_GC=0.25	90.41	2e-34	140	98.6486		CG8542-PA___KOG0102	gi|425639828|gb|GAAX01026274.1|	73.55	3e-45	176	27.0089
CG8732-PE___KOG1180	Fau_Trans_V01_Contig_4362_length=2335nt_GC=0.44	64.31	0	939	98.6034		KOG1654.1_1|geneid_v1.2_predicted_protein_1|131_AA	gi|425673298|gb|GAAX01000909.1|	90.91	1e-38	124	26.9388
CG5183-PA___KOG3106	Fau_Trans_V01_Contig_12458_length=1138nt_GC=0.31	77.14	5e-93	337	98.5915		KOG3052.1_1|geneid_v1.2_predicted_protein_1|307_AA	gi|425666671|gb|GAAX01007536.1|	23.23	5e-12	67	26.7368
CG18001-PA___KOG3499	Fau_Trans_V01_Contig_47224_length=377nt_GC=0.30	82.86	7e-29	122	98.5915		CG3416-PA___KOG1556	gi|425658606|gb|GAAX01015601.1|	24.22	1e-07	51.6	26.6667
CG17498-PA___KOG3285	Fau_Trans_V01_Contig_13944_length=1034nt_GC=0.27	53.66	2e-59	225	98.5577		KOG0233.3_1|geneid_v1.2_predicted_protein_1|209_AA	gi|425665710|gb|GAAX01008497.1|	60.38	4e-12	65.1	26.6332
KOG2276.1_1|geneid_v1.2_predicted_protein_1|485_AA	Fau_Trans_V01_Contig_27_length=3337nt_GC=0.35	65.9	0	647	98.5567		CG8036-PB___KOG0523	gi|425670928|gb|GAAX01003279.1|	58.18	2e-14	72.4	26.57
CG14214-PA___KOG3498	Fau_Trans_V01_Contig_10053_length=1339nt_GC=0.28	86.76	4e-30	126	98.5507		KOG1644.27_1|geneid_v1.2_predicted_protein_1|249_AA	gi|425667252|gb|GAAX01006955.1|	74.62	2e-53	203	26.3158
CG7538-PA___KOG0477	Fau_Trans_V01_Contig_3361_length=2824nt_GC=0.45	63.54	0	1113	98.536		KOG2908.1_1|geneid_v1.2_predicted_protein_1|381_AA	gi|425643986|gb|GAAX01024192.1|	76.7	4e-41	162	26.1421
CG13628-PA___KOG3497	Fau_Trans_V01_Contig_33868_length=480nt_GC=0.29	97.01	3e-33	137	98.5294		CG4279-PA___KOG1782	gi|425655739|gb|GAAX01018314.1|	84.68	5e-49	189	25.814
KOG1566.2_1|geneid_v1.2_predicted_protein_1|340_AA	Fau_Trans_V01_Contig_7856_length=1591nt_GC=0.33	87.76	8e-162	566	98.5294		KOG0047.1_1|geneid_v1.2_predicted_protein_1|489_AA	gi|425666671|gb|GAAX01007536.1|	28.39	3e-16	81.3	25.7361
KOG0084.38_1|geneid_v1.2_predicted_protein_1|200_AA	Fau_Trans_V01_Contig_15598_length=937nt_GC=0.37	88.83	4e-94	340	98.5		KOG2772.2_1|geneid_v1.2_predicted_protein_1|323_AA	gi|425641732|gb|GAAX01025324.1|	40.34	1e-15	78.2	25.4818
CG7581-PA___KOG1036	Fau_Trans_V01_Contig_11298_length=1230nt_GC=0.36	61.8	1e-121	432	98.4709		CG1633-PB___KOG0852	gi|425673941|gb|GAAX01000266.1|	27.94	8e-05	41.2	25.2788
CG7637-PA___KOG3503	Fau_Trans_V01_Contig_45971_length=385nt_GC=0.28	73.44	8e-21	95.5	98.4615		KOG0174.12_1|geneid_v1.2_predicted_protein_1|230_AA	gi|425643409|gb|GAAX01024481.1|	70.94	3e-55	188	25.1613
KOG0625.1_1|geneid_v1.2_predicted_protein_1|581_AA	Fau_Trans_V01_Contig_3729_length=2611nt_GC=0.35	53.5	2e-171	599	98.4509		KOG1746.11_1|geneid_v1.2_predicted_protein_1|113_AA	gi|425654365|gb|GAAX01019005.1|	61.76	6e-44	159	25.1386
CG8251-PA___KOG2446	Fau_Trans_V01_Contig_1900_length=5360nt_GC=0.34	72.91	0	841	98.39		KOG3188.2_1|geneid_v1.2_predicted_protein_1|267_AA	gi|425658779|gb|GAAX01015428.1|	32.69	3e-06	47	25.0602
KOG3436.3_1|geneid_v1.2_predicted_protein_1|124_AA	Fau_Trans_V01_Contig_33364_length=485nt_GC=0.43	73.77	3e-41	163	98.3871		CG4265-PA___KOG1415	gi|425657805|gb|GAAX01016402.1|	21.43	3e-05	43.9	24.3478
KOG2854.2_1|geneid_v1.2_predicted_protein_1|349_AA	Fau_Trans_V01_Contig_5294_length=2048nt_GC=0.31	55.69	3e-112	402	98.2808		KOG3506.28_1|geneid_v1.2_predicted_protein_1|57_AA	gi|425649866|gb|GAAX01021254.1|	70.94	8e-44	171	24.2739
KOG3506.28_1|geneid_v1.2_predicted_protein_1|57_AA	Fau_Trans_V01_Contig_49594_length=364nt_GC=0.37	82.14	1e-23	105	98.2456		KOG3318.2_1|geneid_v1.2_predicted_protein_1|173_AA	gi|425660423|gb|GAAX01013784.1|	41.67	2e-19	90.9	24.2017
KOG2781.5_1|geneid_v1.2_predicted_protein_1|314_AA	Fau_Trans_V01_Contig_11724_length=1196nt_GC=0.34	69.16	2e-130	462	98.0892		CG6840-PA___KOG4392	gi|425656123|gb|GAAX01018084.1|	80	1e-61	231	23.9234
KOG0787.1_1|geneid_v1.2_predicted_protein_1|414_AA	Fau_Trans_V01_Contig_9597_length=1384nt_GC=0.36	70.94	1e-166	582	98.0676		KOG1641.2_1|geneid_v1.2_predicted_protein_1|102_AA	gi|425661547|gb|GAAX01012660.1|	55.56	8e-27	115	23.7981
CG1475-PB___KOG3204	Fau_Trans_V01_Contig_9621_length=1382nt_GC=0.41	59.41	2e-71	265	98.0583		KOG0184.4_1|geneid_v1.2_predicted_protein_1|254_AA	gi|425665871|gb|GAAX01008336.1|	63.86	3e-29	122	23.7822
KOG0180.2_1|geneid_v1.2_predicted_protein_1|206_AA	Fau_Trans_V01_Contig_18048_length=819nt_GC=0.36	71.29	4e-89	323	98.0583		KOG0960.10_1|geneid_v1.2_predicted_protein_1|475_AA	gi|425671995|gb|GAAX01002212.1|	54	4e-23	102	23.6407
KOG3052.1_1|geneid_v1.2_predicted_protein_1|307_AA	Fau_Trans_V01_Contig_10027_length=1341nt_GC=0.37	68.11	5e-97	350	98.0456		CG5629-PB___KOG2728	gi|425666671|gb|GAAX01007536.1|	23.45	1e-10	62.8	23.4818
KOG3361.1_1|geneid_v1.2_predicted_protein_1|152_AA	Fau_Trans_V01_Contig_15528_length=942nt_GC=0.30	79.87	1e-64	241	98.0263		CG5193-PA___KOG1597	gi|425673545|gb|GAAX01000662.1|	42.68	3e-11	63.2	23.1638
CG33297-PC___KOG0211	Fau_Trans_V01_Contig_4255_length=2373nt_GC=0.36	78.28	0	917	97.973		CG7435-PA___KOG0073	gi|425655265|gb|GAAX01018555.1|	96.55	2e-61	229	23.1537
CG8228-PA___KOG1299	Fau_Trans_V01_Contig_5479_length=2007nt_GC=0.30	55.6	5e-177	617	97.913		KOG0084.38_1|geneid_v1.2_predicted_protein_1|200_AA	gi|425662243|gb|GAAX01011964.1|	74.36	4e-21	95.5	23.0769
KOG2014.5_1|geneid_v1.2_predicted_protein_1|333_AA	Fau_Trans_V01_Contig_10329_length=1314nt_GC=0.30	38.96	4e-64	241	97.8979		KOG1099.3_1|geneid_v1.2_predicted_protein_1|308_AA	gi|425664190|gb|GAAX01010017.1|	26.52	1e-11	65.1	22.9565
KOG1775.2_1|geneid_v1.2_predicted_protein_1|95_AA	Fau_Trans_V01_Contig_1408_length=754nt_GC=0.27	86.02	2e-40	160	97.8947		KOG1535.1_1|geneid_v1.2_predicted_protein_1|229_AA	gi|425666671|gb|GAAX01007536.1|	32.09	4e-07	50.1	22.3333
CG2656-PA___KOG1534	Fau_Trans_V01_Contig_14078_length=1025nt_GC=0.32	57.55	1e-92	335	97.8873		KOG2638.1_1|geneid_v1.2_predicted_protein_1|516_AA	gi|425662332|gb|GAAX01011875.1|	56.58	1e-22	92	22.2222
CG7726-PA___KOG0397	Fau_Trans_V01_Contig_8914_length=1460nt_GC=0.33	87.85	6e-92	332	97.8378		CG4097-PA___KOG0179	gi|425672423|gb|GAAX01001784.1|	85.41	2e-95	343	22.2089
CG4494-PA___KOG1769	Fau_Trans_V01_Contig_16811_length=875nt_GC=0.29	74.16	3e-35	143	97.8022		KOG2854.2_1|geneid_v1.2_predicted_protein_1|349_AA	gi|425645032|gb|GAAX01023671.1|	38.1	2e-08	53.1	22.1831
KOG0361.3_1|geneid_v1.2_predicted_protein_1|543_AA	Fau_Trans_V01_Contig_2212_length=4142nt_GC=0.36	82.3	0	891	97.7901		KOG3372.1_1|geneid_v1.2_predicted_protein_1|180_AA	gi|425667356|gb|GAAX01006851.1|	61.39	3e-49	190	22.067
KOG3343.1_1|geneid_v1.2_predicted_protein_1|178_AA	Fau_Trans_V01_Contig_9872_length=1356nt_GC=0.31	82.18	1e-83	305	97.7528		CG17654-PA___KOG2670	gi|425645896|gb|GAAX01023239.1|	30.1	4e-13	69.7	21.9616
KOG0524.4_1|geneid_v1.2_predicted_protein_1|353_AA	Fau_Trans_V01_Contig_8053_length=1568nt_GC=0.33	78.55	7e-168	586	97.7337		CG2863-PA___KOG0271	gi|425657106|gb|GAAX01017101.1|	61.76	3e-11	48.5	21.519
KOG0857.1_1|geneid_v1.2_predicted_protein_1|220_AA	Fau_Trans_V01_Contig_18812_length=788nt_GC=0.41	86.05	8e-109	389	97.7273		KOG0407.5_1|geneid_v1.2_predicted_protein_1|153_AA	gi|425672360|gb|GAAX01001847.1|	43.52	8e-15	75.5	21.3861
KOG1468.3_1|geneid_v1.2_predicted_protein_1|352_AA	Fau_Trans_V01_Contig_126_length=2360nt_GC=0.37	65.12	3e-128	454	97.7273		KOG0530.7_1|geneid_v1.2_predicted_protein_1|340_AA	gi|425653882|gb|GAAX01019247.1|	68.35	1e-27	117	21.3514
CG8627-PA___KOG0817	Fau_Trans_V01_Contig_24062_length=632nt_GC=0.33	56.47	7e-25	109	97.7011		KOG3320.2_1|geneid_v1.2_predicted_protein_1|196_AA	gi|425640099|gb|GAAX01026139.1|	69.79	9e-39	143	20.4255
CG5091-PA___KOG2575	Fau_Trans_V01_Contig_6995_length=1716nt_GC=0.44	48.17	1e-87	320	97.6891		CG1129-PB___KOG1322	gi|425647938|gb|GAAX01022218.1|	83.72	1e-38	154	20.331
CG4311-PA___KOG1393	Fau_Trans_V01_Contig_5112_length=2096nt_GC=0.34	60.22	7e-162	566	97.6395		KOG0817.1_1|geneid_v1.2_predicted_protein_1|86_AA	gi|425671514|gb|GAAX01002693.1|	55	7e-08	51.6	20
KOG3049.2_1|geneid_v1.2_predicted_protein_1|295_AA	Fau_Trans_V01_Contig_9838_length=1359nt_GC=0.34	75.35	1e-121	432	97.6271		KOG0876.1_1|geneid_v1.2_predicted_protein_1|242_AA	gi|425646928|gb|GAAX01022723.1|	95.92	2e-53	203	19.9593
CG1598-PA___KOG2825	Fau_Trans_V01_Contig_10012_length=1343nt_GC=0.34	77.51	3e-141	498	97.6261		KOG0264.42_1|geneid_v1.2_predicted_protein_1|430_AA	gi|425651838|gb|GAAX01020269.1|	74.67	2e-29	114	19.8413
CG8210-PA___KOG3432	Fau_Trans_V01_Contig_7924_length=1583nt_GC=0.30	90.16	2e-62	234	97.6		CG2934-PA___KOG2957	gi|425656399|gb|GAAX01017808.1|	56.72	3e-18	86.3	19.7059
CG12413-PA___KOG1145	Fau_Trans_V01_Contig_3268_length=2883nt_GC=0.32	48.09	6e-175	611	97.561		KOG3405.1_1|geneid_v1.2_predicted_protein_1|132_AA	gi|425671792|gb|GAAX01002415.1|	41.58	2e-16	80.5	19.5736
CG9433-PA___KOG1131	Fau_Trans_V01_Contig_4115_length=2429nt_GC=0.36	76.96	0	1254	97.5325		CG8636-PA___KOG0122	gi|425670420|gb|GAAX01003787.1|	25.1	3e-07	51.6	19.4943
CG9075-PA___KOG0327	Fau_Trans_V01_Contig_6971_length=1720nt_GC=0.37	81.98	0	647	97.5248		CG1618-PA___KOG0741	gi|425672423|gb|GAAX01001784.1|	47.06	2e-46	181	19.1598
KOG3974.1_1|geneid_v1.2_predicted_protein_1|323_AA	Fau_Trans_V01_Contig_9027_length=1447nt_GC=0.34	40.95	2e-55	212	97.5232		CG9799-PA___KOG1539	gi|425640954|gb|GAAX01025711.1|	74.44	1e-38	133	18.595
CG6840-PA___KOG4392	Fau_Trans_V01_Contig_18351_length=806nt_GC=0.27	87.83	9e-56	211	97.4576		CG8402-PA___KOG0376	gi|425663299|gb|GAAX01010908.1|	68.33	3e-21	91.7	18.5759
KOG2785.3_1|geneid_v1.2_predicted_protein_1|393_AA	Fau_Trans_V01_Contig_8655_length=1489nt_GC=0.29	44.39	2e-94	342	97.4555		CG2862-PA___KOG3275	gi|425651838|gb|GAAX01020269.1|	35.29	7e-08	52	18.3288
CG2863-PA___KOG0271	Fau_Trans_V01_Contig_7551_length=1633nt_GC=0.33	57.77	1e-169	592	97.3415		CG10938-PA___KOG0176	gi|425658100|gb|GAAX01016107.1|	75	2e-41	164	18.2815
KOG2638.1_1|geneid_v1.2_predicted_protein_1|516_AA	Fau_Trans_V01_Contig_5417_length=2020nt_GC=0.36	75.1	0	780	97.2868		CG8210-PA___KOG3432	gi|425669362|gb|GAAX01004845.1|	72.8	3e-47	183	18.2749
CG6603-PA___KOG0103	Fau_Trans_V01_Contig_2476_length=3655nt_GC=0.37	52.49	0	823	97.2671		KOG3180.2_1|geneid_v1.2_predicted_protein_1|255_AA	gi|425646968|gb|GAAX01022703.1|	48.21	2e-11	62.4	18.1818
KOG0176.9_1|geneid_v1.2_predicted_protein_1|249_AA	Fau_Trans_V01_Contig_15343_length=953nt_GC=0.35	78.1	2e-113	404	97.1888		CG6230-PA___KOG0209	gi|425660329|gb|GAAX01013878.1|	73.77	1e-21	97.4	17.9941
KOG3284.1_1|geneid_v1.2_predicted_protein_1|211_AA	Fau_Trans_V01_Contig_10941_length=1260nt_GC=0.33	77.07	1e-92	335	97.1564		KOG1299.4_1|geneid_v1.2_predicted_protein_1|575_AA	gi|425660559|gb|GAAX01013648.1|	43.2	2e-20	94.4	17.934
KOG1760.1_1|geneid_v1.2_predicted_protein_1|139_AA	Fau_Trans_V01_Contig_27465_length=566nt_GC=0.26	52.59	1e-30	128	97.1223		CG10423-PA___KOG1779	gi|425671646|gb|GAAX01002561.1|	48.08	9e-06	37.4	17.6271
CG15433-PA___KOG2535	Fau_Trans_V01_Contig_6758_length=1754nt_GC=0.38	81.94	0	942	97.1067		KOG2930.1_1|geneid_v1.2_predicted_protein_1|110_AA	gi|425660559|gb|GAAX01013648.1|	28.69	9e-05	42.4	17.5036
KOG1099.3_1|geneid_v1.2_predicted_protein_1|308_AA	Fau_Trans_V01_Contig_10928_length=1261nt_GC=0.33	61.2	1e-102	369	97.0779		KOG1688.6_1|geneid_v1.2_predicted_protein_1|189_AA	gi|425670851|gb|GAAX01003356.1|	68.85	1e-19	91.3	17.4785
KOG3222.2_1|geneid_v1.2_predicted_protein_1|199_AA	Fau_Trans_V01_Contig_13612_length=1057nt_GC=0.29	64.25	7e-67	249	96.9849		KOG1723.3_1|geneid_v1.2_predicted_protein_1|196_AA	gi|425658100|gb|GAAX01016107.1|	33.68	3e-08	53.5	17.4312
KOG0313.21_1|geneid_v1.2_predicted_protein_1|429_AA	Fau_Trans_V01_Contig_7209_length=1684nt_GC=0.33	48.32	1e-121	433	96.9697		KOG0362.6_1|geneid_v1.2_predicted_protein_1|547_AA	gi|425661094|gb|GAAX01013113.1|	50	1e-12	67.4	16.8168
KOG1758.2_1|geneid_v1.2_predicted_protein_1|161_AA	Fau_Trans_V01_Contig_16957_length=868nt_GC=0.32	54.49	1e-37	152	96.8944		KOG3330.1_1|geneid_v1.2_predicted_protein_1|173_AA	gi|425643864|gb|GAAX01024253.1|	62.13	2e-59	224	16.7493
CG2021-PA___KOG1784	Fau_Trans_V01_Contig_25617_length=599nt_GC=0.27	74.19	4e-38	153	96.875		CG3157-PA___KOG1374	gi|425662242|gb|GAAX01011965.1|	80	3e-58	148	15.8879
CG7338-PA___KOG1980	Fau_Trans_V01_Contig_3811_length=2570nt_GC=0.32	48.67	0	704	96.8098		CG4800-PA___KOG1727	gi|425664270|gb|GAAX01009937.1|	71.43	5e-31	129	15.7303
KOG0659.61_1|geneid_v1.2_predicted_protein_1|344_AA	Fau_Trans_V01_Contig_10915_length=1262nt_GC=0.34	69.67	3e-134	474	96.8023		KOG1300.1_1|geneid_v1.2_predicted_protein_1|590_AA	gi|425663780|gb|GAAX01010427.1|	87.21	2e-74	155	15.5797
KOG0364.2_1|geneid_v1.2_predicted_protein_1|548_AA	Fau_Trans_V01_Contig_1977_length=4888nt_GC=0.36	74.53	0	827	96.7153		KOG2104.1_1|geneid_v1.2_predicted_protein_1|131_AA	gi|425640315|gb|GAAX01026030.1|	34.09	4e-08	53.5	14.7899
CG1249-PA___KOG3459	Fau_Trans_V01_Contig_27056_length=573nt_GC=0.35	86.21	2e-43	171	96.6667		CG15442-PA___KOG1742	gi|425647134|gb|GAAX01022620.1|	78.57	5e-16	53.5	14.6597
CG7808-PC___KOG3283	Fau_Trans_V01_Contig_19815_length=752nt_GC=0.40	74.75	1e-75	279	96.6507		KOG2700.2_1|geneid_v1.2_predicted_protein_1|484_AA	gi|425659745|gb|GAAX01014462.1|	55.88	1e-16	81.6	14.0206
KOG1047.16_1|geneid_v1.2_predicted_protein_1|647_AA	Fau_Trans_V01_Contig_600_length=2998nt_GC=0.33	47.52	3e-165	579	96.5997		CG1796-PA___KOG0285	gi|425666400|gb|GAAX01007807.1|	91.94	5e-35	119	13.964
KOG2988.1_1|geneid_v1.2_predicted_protein_1|117_AA	Fau_Trans_V01_Contig_29531_length=534nt_GC=0.37	85.84	1e-52	201	96.5812		KOG3387.3_1|geneid_v1.2_predicted_protein_1|128_AA	gi|425668176|gb|GAAX01006031.1|	38.89	7e-09	40	13.8462
KOG2728.1_1|geneid_v1.2_predicted_protein_1|317_AA	Fau_Trans_V01_Contig_2181_length=4214nt_GC=0.38	54.25	7e-97	350	96.53		CG2033-PE___KOG1754	gi|425642094|gb|GAAX01025144.1|	64.29	9e-11	61.2	13.8158
CG11110-PA___KOG1568	Fau_Trans_V01_Contig_5791_length=1937nt_GC=0.45	58.43	4e-54	207	96.5116		CG12276-PA___KOG2014	gi|425663396|gb|GAAX01010811.1|	70.97	1e-36	89.7	13.5076
CG10423-PA___KOG1779	Fau_Trans_V01_Contig_54378_length=341nt_GC=0.46	91.46	7e-41	162	96.4706		KOG0175.5_1|geneid_v1.2_predicted_protein_1|285_AA	gi|425668176|gb|GAAX01006031.1|	38.89	3e-08	39.3	13.5
CG4685-PB___KOG2451	Fau_Trans_V01_Contig_3270_length=2883nt_GC=0.34	54.88	9e-158	553	96.4706		CG32527-PB___KOG0462	gi|425641922|gb|GAAX01025230.1|	57.14	1e-07	38.1	13.4615
KOG0727.14_1|geneid_v1.2_predicted_protein_1|396_AA	Fau_Trans_V01_Contig_9488_length=1395nt_GC=0.38	96.6	0	733	96.4646		KOG3493.25_1|geneid_v1.2_predicted_protein_1|74_AA	gi|425649618|gb|GAAX01021378.1|	74.19	4e-36	105	13.3621
CG6476-PB___KOG0466	Fau_Trans_V01_Contig_7210_length=1684nt_GC=0.42	84.97	0	804	96.4286		KOG3499.51_1|geneid_v1.2_predicted_protein_1|81_AA	gi|425668559|gb|GAAX01005648.1|	45.16	1e-15	78.6	12.6187
CG1883-PA___KOG3320	Fau_Trans_V01_Contig_18924_length=784nt_GC=0.44	52.66	2e-50	195	96.4103		CG7925-PB___KOG1750	gi|425648816|gb|GAAX01021779.1|	81.58	4e-16	65.9	12.5
KOG0261.1_1|geneid_v1.2_predicted_protein_1|1415_AA	Fau_Trans_V01_Contig_2233_length=4102nt_GC=0.33	60.48	0	1646	96.3958		KOG0077.7_1|geneid_v1.2_predicted_protein_1|194_AA	gi|425657805|gb|GAAX01016402.1|	20.99	5e-05	43.1	12.31
KOG0362.6_1|geneid_v1.2_predicted_protein_1|547_AA	Fau_Trans_V01_Contig_5707_length=1954nt_GC=0.36	69.45	0	761	96.3437		KOG0559.5_1|geneid_v1.2_predicted_protein_1|494_AA	gi|425667815|gb|GAAX01006392.1|	80	2e-36	99	12.2494
KOG0047.1_1|geneid_v1.2_predicted_protein_1|489_AA	Fau_Trans_V01_Contig_5709_length=1954nt_GC=0.34	72.19	0	727	96.319		CG5519-PA___KOG0289	gi|425646686|gb|GAAX01022844.1|	55.17	5e-13	69.3	11.7886
KOG0092.49_1|geneid_v1.2_predicted_protein_1|217_AA	Fau_Trans_V01_Contig_13177_length=1086nt_GC=0.40	78.95	9e-93	336	96.3134		KOG3049.2_1|geneid_v1.2_predicted_protein_1|295_AA	gi|425662932|gb|GAAX01011275.1|	34.67	1e-07	52	11.592
KOG0894.3_1|geneid_v1.2_predicted_protein_1|244_AA	Fau_Trans_V01_Contig_9261_length=1421nt_GC=0.30	56.6	1e-73	272	96.3115		CG3724-PA___KOG2653	gi|425665918|gb|GAAX01008289.1|	42.86	2e-18	78.6	11.2903
CG6767-PB___KOG1448	Fau_Trans_V01_Contig_10848_length=1268nt_GC=0.39	85.83	0	641	96.144		KOG3442.4_1|geneid_v1.2_predicted_protein_1|135_AA	gi|425651132|gb|GAAX01020622.1|	80	1e-48	156	10.9114
KOG0959.5_1|geneid_v1.2_predicted_protein_1|1021_AA	Fau_Trans_V01_Contig_1854_length=5730nt_GC=0.39	51.48	0	1051	96.0823		CG3948-PA___KOG3343	gi|425664764|gb|GAAX01009443.1|	59.09	1e-18	88.6	10.8197
KOG0184.4_1|geneid_v1.2_predicted_protein_1|254_AA	Fau_Trans_V01_Contig_13791_length=1044nt_GC=0.33	66.39	4e-92	334	96.063		KOG1526.1_1|geneid_v1.2_predicted_protein_1|414_AA	gi|425672963|gb|GAAX01001244.1|	57.89	4e-08	52.4	10.7649
KOG3022.5_1|geneid_v1.2_predicted_protein_1|324_AA	Fau_Trans_V01_Contig_10816_length=1272nt_GC=0.36	63.67	6e-111	397	95.9877		CG4849-PA___KOG0468	gi|425664161|gb|GAAX01010046.1|	70.69	1e-20	94.7	10.6814
KOG1644.27_1|geneid_v1.2_predicted_protein_1|249_AA	Fau_Trans_V01_Contig_10377_length=1310nt_GC=0.26	64.02	2e-84	309	95.9839		KOG1390.3_1|geneid_v1.2_predicted_protein_1|415_AA	gi|425666728|gb|GAAX01007479.1|	76.67	2e-23	103	10.4167
KOG0258.5_1|geneid_v1.2_predicted_protein_1|496_AA	Fau_Trans_V01_Contig_4637_length=2239nt_GC=0.33	69.96	0	715	95.9677		CG3018-PA___KOG0424	gi|425640315|gb|GAAX01026030.1|	41.38	5e-08	52.8	10.3387
KOG1098.6_1|geneid_v1.2_predicted_protein_1|890_AA	Fau_Trans_V01_Contig_3506_length=2731nt_GC=0.31	47.19	8e-178	621	95.9551		CG8417-PA___KOG2757	gi|425667908|gb|GAAX01006299.1|	55	1e-08	54.7	10.2302
KOG0991.3_1|geneid_v1.2_predicted_protein_1|342_AA	Fau_Trans_V01_Contig_12698_length=1120nt_GC=0.32	73.48	1e-146	515	95.9064		KOG1506.1_1|geneid_v1.2_predicted_protein_1|405_AA	gi|425656345|gb|GAAX01017862.1|	72	5e-04	38.5	9.88142
KOG1498.1_1|geneid_v1.2_predicted_protein_1|464_AA	Fau_Trans_V01_Contig_6953_length=1724nt_GC=0.33	58.88	1e-149	526	95.9052		KOG2874.7_1|geneid_v1.2_predicted_protein_1|349_AA	gi|425640315|gb|GAAX01026030.1|	42.86	1e-06	48.5	9.64567
CG4573-PA___KOG1149	Fau_Trans_V01_Contig_7239_length=1679nt_GC=0.31	51.12	3e-147	518	95.8984		KOG0173.6_1|geneid_v1.2_predicted_protein_1|280_AA	gi|425668827|gb|GAAX01005380.1|	72.41	4e-14	73.6	9.60265
CG7925-PB___KOG1750	Fau_Trans_V01_Contig_28442_length=550nt_GC=0.37	61.48	1e-42	168	95.7447		KOG1728.5_1|geneid_v1.2_predicted_protein_1|154_AA	gi|425655321|gb|GAAX01018527.1|	50	8e-17	52.8	9.55631
KOG0173.6_1|geneid_v1.2_predicted_protein_1|280_AA	Fau_Trans_V01_Contig_15870_length=923nt_GC=0.38	71.27	1e-110	395	95.7143		KOG3418.4_1|geneid_v1.2_predicted_protein_1|137_AA	gi|425672438|gb|GAAX01001769.1|	82.35	9e-30	92	9.47955
KOG0367.3_1|geneid_v1.2_predicted_protein_1|369_AA	Fau_Trans_V01_Contig_8938_length=1457nt_GC=0.36	44.48	2e-85	312	95.664		KOG2770.4_1|geneid_v1.2_predicted_protein_1|416_AA	gi|425648264|gb|GAAX01022055.1|	51.52	2e-10	45.1	9.2437
CG9207-PA___KOG3149	Fau_Trans_V01_Contig_17408_length=847nt_GC=0.28	61.01	3e-69	258	95.614		KOG3404.2_1|geneid_v1.2_predicted_protein_1|145_AA	gi|425641701|gb|GAAX01025338.1|	66.67	3e-23	80.1	9.1954
CG17331-PA___KOG0177	Fau_Trans_V01_Contig_13938_length=1034nt_GC=0.35	44.56	7e-46	180	95.5446		KOG3222.2_1|geneid_v1.2_predicted_protein_1|199_AA	gi|425668176|gb|GAAX01006031.1|	87.27	2e-40	109	8.92857
CG3590-PA___KOG2700	Fau_Trans_V01_Contig_7518_length=1639nt_GC=0.51	69.78	0	670	95.4357		CG4307-PA___KOG1662	gi|425641044|gb|GAAX01025666.1|	59.18	6e-08	52.8	8.29103
KOG1390.3_1|geneid_v1.2_predicted_protein_1|415_AA	Fau_Trans_V01_Contig_8480_length=1512nt_GC=0.37	68.69	2e-156	548	95.4217		CG8977-PA___KOG0364	gi|425663252|gb|GAAX01010955.1|	90.91	1e-06	47.4	7.97101
KOG0688.2_1|geneid_v1.2_predicted_protein_1|438_AA	Fau_Trans_V01_Contig_6954_length=1723nt_GC=0.37	96.16	0	828	95.2055		KOG1769.17_1|geneid_v1.2_predicted_protein_1|90_AA	gi|425661678|gb|GAAX01012529.1|	72.92	5e-38	153	7.5
KOG2617.1_1|geneid_v1.2_predicted_protein_1|458_AA	Fau_Trans_V01_Contig_5841_length=1927nt_GC=0.40	80.73	0	748	95.1965		CG6610-PA___KOG1775	gi|425661678|gb|GAAX01012529.1|	44.94	8e-15	76.6	7.41049
CG1666-PA___KOG0346	Fau_Trans_V01_Contig_5912_length=1912nt_GC=0.30	56.18	6e-172	600	95.1872		KOG2035.7_1|geneid_v1.2_predicted_protein_1|359_AA	gi|425647748|gb|GAAX01022313.1|	89.74	2e-26	76.3	7.30337
CG11785-PA___KOG1691	Fau_Trans_V01_Contig_7472_length=1645nt_GC=0.28	71.07	6e-84	306	95.1691		CG14214-PA___KOG3498	gi|425663906|gb|GAAX01010301.1|	67.44	9e-18	57.4	7.2758
KOG0622.3_1|geneid_v1.2_predicted_protein_1|413_AA	Fau_Trans_V01_Contig_4847_length=2175nt_GC=0.42	50.89	2e-115	412	95.1574		KOG3271.2_1|geneid_v1.2_predicted_protein_1|161_AA	gi|425646968|gb|GAAX01022703.1|	79.69	9e-33	112	7.19101
KOG1641.2_1|geneid_v1.2_predicted_protein_1|102_AA	Fau_Trans_V01_Contig_22580_length=669nt_GC=0.32	68.04	7e-33	135	95.098		CG7581-PA___KOG1036	gi|425663752|gb|GAAX01010455.1|	36.36	5e-05	43.5	6.64251
KOG0729.20_1|geneid_v1.2_predicted_protein_1|435_AA	Fau_Trans_V01_Contig_8773_length=1478nt_GC=0.37	93.95	0	765	94.9425		KOG3411.4_1|geneid_v1.2_predicted_protein_1|164_AA	gi|425650683|gb|GAAX01020846.1|	76	7e-29	123	6.05327
CG17273-PA___KOG1355	Fau_Trans_V01_Contig_5207_length=2070nt_GC=0.39	69.65	5e-172	600	94.8661		KOG1774.10_1|geneid_v1.2_predicted_protein_1|91_AA	gi|425667281|gb|GAAX01006926.1|	94	8e-27	108	5.36481
KOG0927.19_1|geneid_v1.2_predicted_protein_1|614_AA	Fau_Trans_V01_Contig_4226_length=2383nt_GC=0.35	82.65	0	1012	94.7883		CG5915-PA___KOG0394	gi|425650683|gb|GAAX01020846.1|	54.17	4e-15	77.8	5.10638
KOG0602.1_1|geneid_v1.2_predicted_protein_1|633_AA	Fau_Trans_V01_Contig_4394_length=2325nt_GC=0.38	46	1e-149	526	94.7867		CG1345-PA___KOG1268	gi|425669839|gb|GAAX01004368.1|	85.71	1e-12	68.9	4.20673
KOG0631.2_1|geneid_v1.2_predicted_protein_1|478_AA	Fau_Trans_V01_Contig_5878_length=1918nt_GC=0.34	49.01	3e-106	382	94.7699		CG17369-PA___KOG1351	gi|425667267|gb|GAAX01006940.1|	96.15	1e-30	63.9	3.36352
KOG3313.5_1|geneid_v1.2_predicted_protein_1|191_AA	Fau_Trans_V01_Contig_17067_length=863nt_GC=0.29	65.75	1e-64	242	94.7644		CG6601-PA___KOG0094	gi|425664934|gb|GAAX01009273.1|	83.33	4e-14	74.7	2.50149
KOG2770.4_1|geneid_v1.2_predicted_protein_1|416_AA	Fau_Trans_V01_Contig_7854_length=1592nt_GC=0.47	51.02	6e-108	387	94.7115
CG9000-PA___KOG2719	Fau_Trans_V01_Contig_6130_length=1870nt_GC=0.30	51.17	3e-127	452	94.6903							41.632
CG15442-PA___KOG1742	Fau_Trans_V01_Contig_23852_length=637nt_GC=0.36	73.24	6e-46	179	94.6667							30.9998
CG7998-PA___KOG1494	Fau_Trans_V01_Contig_10063_length=1338nt_GC=0.38	71.16	7e-124	440	94.6588
CG9878-PB___KOG3480	Fau_Trans_V01_Contig_19501_length=763nt_GC=0.28	69.32	1e-25	112	94.6237
CG5949-PA___KOG0969	Fau_Trans_V01_Contig_2594_length=3477nt_GC=0.38	66.54	0	1445	94.602
KOG1539.37_1|geneid_v1.2_predicted_protein_1|925_AA	Fau_Trans_V01_Contig_3659_length=2645nt_GC=0.31	46.51	0	811	94.5946
KOG2767.5_1|geneid_v1.2_predicted_protein_1|461_AA	Fau_Trans_V01_Contig_2505_length=3604nt_GC=0.35	62.84	8e-145	510	94.577
KOG2415.1_1|geneid_v1.2_predicted_protein_1|604_AA	Fau_Trans_V01_Contig_3093_length=2998nt_GC=0.40	73.38	0	865	94.5364
KOG2606.8_1|geneid_v1.2_predicted_protein_1|309_AA	Fau_Trans_V01_Contig_10235_length=1323nt_GC=0.34	39.38	4e-39	158	94.4984
CG11567-PA___KOG1158	Fau_Trans_V01_Contig_3438_length=2768nt_GC=0.33	69.94	0	974	94.4118
CG6335-PA___KOG1936	Fau_Trans_V01_Contig_381_length=1959nt_GC=0.34	64.1	0	632	94.2639
KOG0002.36_1|geneid_v1.2_predicted_protein_1|52_AA	Fau_Trans_V01_Contig_35405_length=464nt_GC=0.42	77.55	4e-17	83.6	94.2308
KOG0460.6_1|geneid_v1.2_predicted_protein_1|467_AA	Fau_Trans_V01_Contig_3063_length=3017nt_GC=0.33	74.77	0	676	94.2184
CG11738-PA___KOG3273	Fau_Trans_V01_Contig_6016_length=1892nt_GC=0.33	61.67	2e-69	258	94.1909
CG7939-PA___KOG0878	Fau_Trans_V01_Contig_23047_length=657nt_GC=0.39	78.74	7e-57	215	94.0741
CG3193-PA___KOG1915	Fau_Trans_V01_Contig_4678_length=2225nt_GC=0.33	74.13	0	1009	94.0256
KOG0179.1_1|geneid_v1.2_predicted_protein_1|232_AA	Fau_Trans_V01_Contig_3094_length=2997nt_GC=0.46	67.43	2e-90	328	93.9655
KOG0100.8_1|geneid_v1.2_predicted_protein_1|660_AA	Fau_Trans_V01_Contig_4232_length=2381nt_GC=0.36	90.81	0	1103	93.9394
CG4659-PA___KOG0780	Fau_Trans_V01_Contig_5612_length=1975nt_GC=0.37	84.07	0	845	93.7132
KOG0530.7_1|geneid_v1.2_predicted_protein_1|340_AA	Fau_Trans_V01_Contig_10567_length=1292nt_GC=0.26	53.14	4e-95	344	93.5294
KOG1637.2_1|geneid_v1.2_predicted_protein_1|710_AA	Fau_Trans_V01_Contig_4211_length=2389nt_GC=0.35	72.29	0	1026	93.5211
KOG2036.3_1|geneid_v1.2_predicted_protein_1|1014_AA	Fau_Trans_V01_Contig_238_length=4337nt_GC=0.37	52.59	0	872	93.3925
CG1263-PA___KOG2309	Fau_Trans_V01_Contig_15269_length=957nt_GC=0.41	88.33	1e-123	439	93.3852
KOG0185.6_1|geneid_v1.2_predicted_protein_1|272_AA	Fau_Trans_V01_Contig_16806_length=876nt_GC=0.37	50	3e-69	258	93.3824
CG3395-PD___KOG3301	Fau_Trans_V01_Contig_21151_length=709nt_GC=0.40	93.44	4e-95	343	93.3673
KOG1733.8_1|geneid_v1.2_predicted_protein_1|90_AA	Fau_Trans_V01_Contig_27258_length=569nt_GC=0.26	63.1	6e-29	122	93.3333
KOG0462.16_1|geneid_v1.2_predicted_protein_1|674_AA	Fau_Trans_V01_Contig_5448_length=2013nt_GC=0.34	58.98	0	741	93.3234
CG3671-PA___KOG1291	Fau_Trans_V01_Contig_4463_length=2300nt_GC=0.33	62.84	0	639	93.2998
KOG1533.3_1|geneid_v1.2_predicted_protein_1|304_AA	Fau_Trans_V01_Contig_7042_length=1710nt_GC=0.29	53.71	5e-91	331	93.0921
KOG1068.5_1|geneid_v1.2_predicted_protein_1|262_AA	Fau_Trans_V01_Contig_8308_length=1532nt_GC=0.32	68.72	9e-93	336	92.7481
CG13348-PA___KOG2783	Fau_Trans_V01_Contig_6826_length=1743nt_GC=0.45	54.16	7e-138	487	92.7313
KOG0276.2_1|geneid_v1.2_predicted_protein_1|917_AA	Fau_Trans_V01_Contig_2988_length=3088nt_GC=0.40	69.06	0	1284	92.6936
KOG0102.16_1|geneid_v1.2_predicted_protein_1|662_AA	Fau_Trans_V01_Contig_4668_length=2229nt_GC=0.39	85.81	0	1043	92.5982
CG3704-PA___KOG1532	Fau_Trans_V01_Contig_10453_length=1303nt_GC=0.31	47.74	1e-84	310	92.4282
KOG0183.3_1|geneid_v1.2_predicted_protein_1|250_AA	Fau_Trans_V01_Contig_12798_length=1113nt_GC=0.33	84.85	3e-109	391	92.4
KOG1774.10_1|geneid_v1.2_predicted_protein_1|91_AA	Fau_Trans_V01_Contig_21773_length=690nt_GC=0.32	85.71	4e-37	149	92.3077
KOG0407.5_1|geneid_v1.2_predicted_protein_1|153_AA	Fau_Trans_V01_Contig_10660_length=1284nt_GC=0.34	90.07	1e-63	238	92.1569
CG1728-PA___KOG3489	Fau_Trans_V01_Contig_24655_length=619nt_GC=0.26	59.76	3e-24	107	92.1348
CG9099-PA___KOG3239	Fau_Trans_V01_Contig_19927_length=748nt_GC=0.30	76	2e-53	204	92.1053
CG6841-PA___KOG0495	Fau_Trans_V01_Contig_1982_length=4843nt_GC=0.38	79.37	0	1370	92.0601
KOG2874.7_1|geneid_v1.2_predicted_protein_1|349_AA	Fau_Trans_V01_Contig_12384_length=1144nt_GC=0.30	61.06	7e-105	377	91.9771
KOG1370.3_1|geneid_v1.2_predicted_protein_1|433_AA	Fau_Trans_V01_Contig_5419_length=2019nt_GC=0.36	81.16	0	679	91.9169
CG6197-PA___KOG2047	Fau_Trans_V01_Contig_3533_length=2711nt_GC=0.36	71.13	0	1176	91.2896
KOG1211.4_1|geneid_v1.2_predicted_protein_1|498_AA	Fau_Trans_V01_Contig_7655_length=1619nt_GC=0.34	59.47	2e-151	532	91.1647
CG8019-PA___KOG1123	Fau_Trans_V01_Contig_4397_length=2324nt_GC=0.36	81.46	0	1194	91.1139
CG10354-PA___KOG2044	Fau_Trans_V01_Contig_2459_length=3674nt_GC=0.37	64.98	0	1055	91.0891
KOG3188.2_1|geneid_v1.2_predicted_protein_1|267_AA	Fau_Trans_V01_Contig_9814_length=1361nt_GC=0.38	78.19	4e-110	394	91.0112
KOG1159.3_1|geneid_v1.2_predicted_protein_1|587_AA	Fau_Trans_V01_Contig_7282_length=1671nt_GC=0.33	50.19	5e-151	531	90.971
KOG1255.1_1|geneid_v1.2_predicted_protein_1|329_AA	Fau_Trans_V01_Contig_12924_length=1104nt_GC=0.42	78.26	2e-118	422	90.8815
CG14512-PA___KOG3349	Fau_Trans_V01_Contig_22068_length=682nt_GC=0.38	42.95	1e-28	122	90.6977
KOG0190.12_1|geneid_v1.2_predicted_protein_1|492_AA	Fau_Trans_V01_Contig_5087_length=2101nt_GC=0.36	64.8	8e-178	620	90.6504
CG9940-PA___KOG2303	Fau_Trans_V01_Contig_3640_length=2658nt_GC=0.40	64.94	0	1001	90.4822
KOG2851.1_1|geneid_v1.2_predicted_protein_1|430_AA	Fau_Trans_V01_Contig_5138_length=2089nt_GC=0.29	50.13	9e-113	404	90.4651
CG8402-PA___KOG0376	Fau_Trans_V01_Contig_5778_length=1941nt_GC=0.29	69	0	707	90.4031
CG5547-PB___KOG2803	Fau_Trans_V01_Contig_6469_length=1807nt_GC=0.35	75.84	2e-162	568	90.3553
CG6854-PC___KOG2387	Fau_Trans_V01_Contig_4854_length=2172nt_GC=0.33	70.37	0	815	90.2866
CG7176-PC___KOG1526	Fau_Trans_V01_Contig_7051_length=1708nt_GC=0.34	77.12	0	691	90.2128
CG7823-PA___KOG3205	Fau_Trans_V01_Contig_3358_length=2825nt_GC=0.32	73.08	9e-76	279	90.099
CG3821-PA___KOG0556	Fau_Trans_V01_Contig_4245_length=2376nt_GC=0.34	75.78	0	771	90.0376
CG11154-PA___KOG1350	Fau_Trans_V01_Contig_6291_length=1841nt_GC=0.39	94.29	0	840	89.9209
CG5864-PA___KOG0934	Fau_Trans_V01_Contig_21738_length=691nt_GC=0.28	92.25	2e-73	271	89.8734
KOG1112.1_1|geneid_v1.2_predicted_protein_1|846_AA	Fau_Trans_V01_Contig_4058_length=2452nt_GC=0.30	61.45	0	974	89.8345
KOG2754.1_1|geneid_v1.2_predicted_protein_1|459_AA	Fau_Trans_V01_Contig_9729_length=1370nt_GC=0.35	70.63	1e-172	603	89.7603
CG4307-PA___KOG1662	Fau_Trans_V01_Contig_12009_length=1173nt_GC=0.32	55.32	6e-59	223	89.5238
KOG3031.2_1|geneid_v1.2_predicted_protein_1|334_AA	Fau_Trans_V01_Contig_10821_length=1271nt_GC=0.40	47.99	4e-78	288	89.2216
KOG3147.2_1|geneid_v1.2_predicted_protein_1|250_AA	Fau_Trans_V01_Contig_14921_length=977nt_GC=0.30	43.24	8e-50	193	88.8
CG2453-PA___KOG1540	Fau_Trans_V01_Contig_10623_length=1287nt_GC=0.32	57.46	8e-88	320	88.7417
KOG1654.1_1|geneid_v1.2_predicted_protein_1|131_AA	Fau_Trans_V01_Contig_6560_length=1789nt_GC=0.29	95.69	5e-61	229	88.5496
KOG2509.6_1|geneid_v1.2_predicted_protein_1|434_AA	Fau_Trans_V01_Contig_9679_length=1375nt_GC=0.38	50.26	2e-96	349	88.4793
KOG1394.2_1|geneid_v1.2_predicted_protein_1|460_AA	Fau_Trans_V01_Contig_8136_length=1556nt_GC=0.36	62.16	4e-141	498	88.4783
CG3499-PB___KOG0734	Fau_Trans_V01_Contig_2945_length=3121nt_GC=0.39	66.1	0	788	88.4668
KOG1549.5_1|geneid_v1.2_predicted_protein_1|457_AA	Fau_Trans_V01_Contig_5783_length=1940nt_GC=0.35	81.44	0	699	88.4026
CG2852-PA___KOG0880	Fau_Trans_V01_Contig_9006_length=1450nt_GC=0.30	80.11	3e-74	274	87.8641
KOG2707.1_1|geneid_v1.2_predicted_protein_1|444_AA	Fau_Trans_V01_Contig_9482_length=1396nt_GC=0.35	50.26	3e-105	379	87.8378
KOG0563.2_1|geneid_v1.2_predicted_protein_1|580_AA	Fau_Trans_V01_Contig_4133_length=2423nt_GC=0.34	75.79	0	836	87.5862
KOG2311.1_1|geneid_v1.2_predicted_protein_1|682_AA	Fau_Trans_V01_Contig_5999_length=1894nt_GC=0.34	59.63	0	719	87.5367
KOG2916.1_1|geneid_v1.2_predicted_protein_1|342_AA	Fau_Trans_V01_Contig_11295_length=1230nt_GC=0.34	78.93	2e-125	445	87.4269
KOG1692.1_1|geneid_v1.2_predicted_protein_1|206_AA	Fau_Trans_V01_Contig_14300_length=1012nt_GC=0.30	71.67	2e-74	275	87.3786
KOG3479.36_1|geneid_v1.2_predicted_protein_1|95_AA	Fau_Trans_V01_Contig_29061_length=541nt_GC=0.27	66.27	1e-27	118	87.3684
KOG0225.1_1|geneid_v1.2_predicted_protein_1|410_AA	Fau_Trans_V01_Contig_9320_length=1414nt_GC=0.35	72.63	1e-163	572	87.3171
CG3011-PA___KOG2467	Fau_Trans_V01_Contig_6915_length=1730nt_GC=0.38	67.38	0	649	87.1747
KOG0174.12_1|geneid_v1.2_predicted_protein_1|230_AA	Fau_Trans_V01_Contig_12079_length=1167nt_GC=0.34	62	9e-67	249	86.9565
KOG3406.3_1|geneid_v1.2_predicted_protein_1|138_AA	Fau_Trans_V01_Contig_14895_length=978nt_GC=0.39	70.83	6e-48	186	86.9565
KOG3297.3_1|geneid_v1.2_predicted_protein_1|245_AA	Fau_Trans_V01_Contig_19909_length=749nt_GC=0.31	59.15	4e-70	261	86.9388
CG2862-PA___KOG3275	Fau_Trans_V01_Contig_22199_length=679nt_GC=0.39	70.99	2e-51	197	86.755
KOG0302.19_1|geneid_v1.2_predicted_protein_1|481_AA	Fau_Trans_V01_Contig_6256_length=1848nt_GC=0.35	63.94	2e-151	532	86.4865
CG7490-PA___KOG0815	Fau_Trans_V01_Contig_10430_length=1305nt_GC=0.41	80	2e-130	461	86.478
CG5193-PA___KOG1597	Fau_Trans_V01_Contig_8033_length=1570nt_GC=0.34	88.28	2e-135	478	86.3924
KOG2948.1_1|geneid_v1.2_predicted_protein_1|388_AA	Fau_Trans_V01_Contig_10845_length=1269nt_GC=0.47	51.2	4e-94	341	86.0825
CG8922-PA___KOG3291	Fau_Trans_V01_Contig_17283_length=853nt_GC=0.40	89.34	3e-103	370	86.0262
CG5919-PA___KOG0142	Fau_Trans_V01_Contig_109_length=2203nt_GC=0.27	56.11	2e-70	262	85.9922
KOG0175.5_1|geneid_v1.2_predicted_protein_1|285_AA	Fau_Trans_V01_Contig_15939_length=920nt_GC=0.34	75.92	2e-100	362	85.9649
CG12141-PB___KOG1885	Fau_Trans_V01_Contig_5634_length=1970nt_GC=0.39	69.87	0	750	85.6908
CG8900-PB___KOG3311	Fau_Trans_V01_Contig_18523_length=799nt_GC=0.34	86.26	2e-64	241	85.6209
KOG2004.21_1|geneid_v1.2_predicted_protein_1|992_AA	Fau_Trans_V01_Contig_3321_length=2851nt_GC=0.35	69.85	0	1190	85.5847
KOG3411.4_1|geneid_v1.2_predicted_protein_1|164_AA	Fau_Trans_V01_Contig_28573_length=548nt_GC=0.41	60.71	9e-50	192	85.3659
CG7277-PA___KOG3855	Fau_Trans_V01_Contig_6559_length=1789nt_GC=0.33	43.63	7e-96	348	85.3556
CG9253-PA___KOG0330	Fau_Trans_V01_Contig_2048_length=4589nt_GC=0.33	76.67	0	684	85.2362
KOG0365.2_1|geneid_v1.2_predicted_protein_1|459_AA	Fau_Trans_V01_Contig_8911_length=1460nt_GC=0.33	50.64	7e-110	394	85.1852
CG3416-PA___KOG1556	Fau_Trans_V01_Contig_8856_length=1468nt_GC=0.35	84.67	6e-140	493	84.6608
KOG1567.1_1|geneid_v1.2_predicted_protein_1|386_AA	Fau_Trans_V01_Contig_7110_length=1699nt_GC=0.31	73.93	4e-145	511	84.456
CG2241-PA___KOG0728	Fau_Trans_V01_Contig_10580_length=1291nt_GC=0.35	92.28	0	641	84.25
KOG1322.1_1|geneid_v1.2_predicted_protein_1|361_AA	Fau_Trans_V01_Contig_7979_length=1577nt_GC=0.43	77.63	2e-163	494	84.2105
CG5033-PA___KOG0650	Fau_Trans_V01_Contig_1963_length=4938nt_GC=0.36	61.88	0	875	84.2038
KOG0209.8_1|geneid_v1.2_predicted_protein_1|1200_AA	Fau_Trans_V01_Contig_3138_length=2972nt_GC=0.40	62.77	0	1229	84.1667
CG1983-PA___KOG3157	Fau_Trans_V01_Contig_8469_length=1513nt_GC=0.35	49.53	6e-59	224	83.9216
KOG0952.4_1|geneid_v1.2_predicted_protein_1|2198_AA	Fau_Trans_V01_Contig_1779_length=6873nt_GC=0.37	63.11	0	2391	83.485
CG8728-PA___KOG2067	Fau_Trans_V01_Contig_3297_length=2865nt_GC=0.36	62.85	9e-163	570	83.1239
KOG2711.1_1|geneid_v1.2_predicted_protein_1|424_AA	Fau_Trans_V01_Contig_5152_length=2085nt_GC=0.34	72.93	2e-147	518	82.783
CG5384-PA___KOG1872	Fau_Trans_V01_Contig_7636_length=1622nt_GC=0.35	61.68	5e-143	481	82.7731
CG13090-PA___KOG2017	Fau_Trans_V01_Contig_9466_length=1397nt_GC=0.29	52.8	3e-106	382	82.5991
CG5268-PA___KOG3442	Fau_Trans_V01_Contig_25277_length=606nt_GC=0.43	59.83	3e-36	147	82.3944
KOG3013.2_1|geneid_v1.2_predicted_protein_1|358_AA	Fau_Trans_V01_Contig_9644_length=1378nt_GC=0.33	65.65	1e-107	386	82.1229
KOG3482.11_1|geneid_v1.2_predicted_protein_1|89_AA	Fau_Trans_V01_Contig_37006_length=449nt_GC=0.35	83.56	9e-33	135	82.0225
CG7048-PA___KOG3048	Fau_Trans_V01_Contig_1243_length=1839nt_GC=0.29	52.17	2e-35	144	81.6568
KOG0785.3_1|geneid_v1.2_predicted_protein_1|418_AA	Fau_Trans_V01_Contig_5237_length=2064nt_GC=0.33	82.89	3e-170	594	81.1005
KOG0876.1_1|geneid_v1.2_predicted_protein_1|242_AA	Fau_Trans_V01_Contig_18749_length=791nt_GC=0.40	63.27	6e-76	280	80.9917
KOG3079.5_1|geneid_v1.2_predicted_protein_1|241_AA	Fau_Trans_V01_Contig_9515_length=1393nt_GC=0.34	52.82	2e-56	215	80.9129
KOG1712.1_1|geneid_v1.2_predicted_protein_1|188_AA	Fau_Trans_V01_Contig_25567_length=600nt_GC=0.34	49.34	2e-37	152	80.8511
KOG0534.3_1|geneid_v1.2_predicted_protein_1|317_AA	Fau_Trans_V01_Contig_12372_length=1145nt_GC=0.31	67.97	1e-102	369	80.7571
KOG2189.2_1|geneid_v1.2_predicted_protein_1|832_AA	Fau_Trans_V01_Contig_4490_length=2290nt_GC=0.42	69.15	0	970	80.649
KOG0861.3_1|geneid_v1.2_predicted_protein_1|201_AA	Fau_Trans_V01_Contig_26286_length=586nt_GC=0.33	67.28	1e-59	226	80.597
KOG1349.2_1|geneid_v1.2_predicted_protein_1|346_AA	Fau_Trans_V01_Contig_9314_length=1415nt_GC=0.34	83.03	8e-142	499	80.0578
KOG3295.1_1|geneid_v1.2_predicted_protein_1|218_AA	Fau_Trans_V01_Contig_19570_length=761nt_GC=0.46	65.52	1e-57	219	79.8165
KOG0675.1_1|geneid_v1.2_predicted_protein_1|595_AA	Fau_Trans_V01_Contig_4154_length=2413nt_GC=0.42	60.81	5e-166	581	79.3277
KOG3232.1_1|geneid_v1.2_predicted_protein_1|202_AA	Fau_Trans_V01_Contig_29862_length=529nt_GC=0.54	30.62	6e-14	74.3	79.2079
CG4152-PA___KOG0948	Fau_Trans_V01_Contig_3374_length=2817nt_GC=0.34	65.5	0	1083	78.5038
KOG3457.35_1|geneid_v1.2_predicted_protein_1|100_AA	Fau_Trans_V01_Contig_21667_length=693nt_GC=0.37	70.51	1e-21	98.2	78
KOG0344.73_1|geneid_v1.2_predicted_protein_1|581_AA	Fau_Trans_V01_Contig_5505_length=2000nt_GC=0.31	47.46	3e-121	432	77.969
CG32253-PA___KOG2971	Fau_Trans_V01_Contig_12494_length=1136nt_GC=0.30	58.7	6e-101	364	77.3109
KOG3502.4_1|geneid_v1.2_predicted_protein_1|66_AA	Fau_Trans_V01_Contig_6731_length=1759nt_GC=0.31	90.2	4e-20	93.6	77.2727
CG15811-PA___KOG1300	Fau_Trans_V01_Contig_9539_length=1390nt_GC=0.43	76.62	0	766	77.2575
CG11979-PA___KOG3218	Fau_Trans_V01_Contig_20358_length=734nt_GC=0.33	93.25	1e-87	319	77.2512
CG3460-PA___KOG2613	Fau_Trans_V01_Contig_5641_length=1969nt_GC=0.33	56.33	5e-130	461	77.2031
CG2238-PB___KOG0469	Fau_Trans_V01_Contig_2975_length=3096nt_GC=0.36	87.17	0	1184	76.7107
KOG2270.5_1|geneid_v1.2_predicted_protein_1|556_AA	Fau_Trans_V01_Contig_2931_length=3136nt_GC=0.31	49.76	2e-113	406	76.259
KOG2529.1_1|geneid_v1.2_predicted_protein_1|522_AA	Fau_Trans_V01_Contig_3275_length=2880nt_GC=0.37	72.22	9e-177	616	75.8621
CG13369-PA___KOG2855	Fau_Trans_V01_Contig_12535_length=1133nt_GC=0.29	47.19	6e-51	197	75.7377
KOG1466.4_1|geneid_v1.2_predicted_protein_1|305_AA	Fau_Trans_V01_Contig_12126_length=1163nt_GC=0.30	54.11	7e-69	257	75.7377
KOG1272.27_1|geneid_v1.2_predicted_protein_1|656_AA	Fau_Trans_V01_Contig_4787_length=2193nt_GC=0.35	47.38	5e-144	508	75.6098
KOG1415.5_1|geneid_v1.2_predicted_protein_1|229_AA	Fau_Trans_V01_Contig_13405_length=1071nt_GC=0.30	46.82	4e-43	171	75.5459
CG6764-PA___KOG1723	Fau_Trans_V01_Contig_16431_length=894nt_GC=0.39	68.75	1e-55	212	75
CG2925-PA___KOG2636	Fau_Trans_V01_Contig_1900_length=5360nt_GC=0.34	73.54	2e-159	559	75
KOG1626.1_1|geneid_v1.2_predicted_protein_1|391_AA	Fau_Trans_V01_Contig_12020_length=1172nt_GC=0.40	63.23	6e-114	407	74.4246
CG17611-PA___KOG3185	Fau_Trans_V01_Contig_20315_length=735nt_GC=0.38	64.48	8e-71	263	74.3902
KOG1596.1_1|geneid_v1.2_predicted_protein_1|321_AA	Fau_Trans_V01_Contig_13254_length=1080nt_GC=0.42	86.97	7e-120	427	74.1433
CG7430-PA___KOG1335	Fau_Trans_V01_Contig_10175_length=1328nt_GC=0.38	69.52	1e-143	506	74.0594
KOG3428.9_1|geneid_v1.2_predicted_protein_1|127_AA	Fau_Trans_V01_Contig_8248_length=1541nt_GC=0.29	92.55	8e-43	168	74.0157
KOG0331.7_1|geneid_v1.2_predicted_protein_1|616_AA	Fau_Trans_V01_Contig_3450_length=2762nt_GC=0.33	64.9	5e-176	614	73.539
KOG1562.2_1|geneid_v1.2_predicted_protein_1|381_AA	Fau_Trans_V01_Contig_8813_length=1473nt_GC=0.31	62.5	1e-108	389	73.4908
KOG1728.5_1|geneid_v1.2_predicted_protein_1|154_AA	Fau_Trans_V01_Contig_24082_length=632nt_GC=0.37	85.59	1e-57	204	72.0779
KOG2775.2_1|geneid_v1.2_predicted_protein_1|506_AA	Fau_Trans_V01_Contig_6718_length=1764nt_GC=0.36	82.37	0	649	71.7391
KOG1235.4_1|geneid_v1.2_predicted_protein_1|571_AA	Fau_Trans_V01_Contig_737_length=1258nt_GC=0.33	61.67	2e-157	552	71.2785
CG2210-PA___KOG0888	Fau_Trans_V01_Contig_17628_length=838nt_GC=0.32	73.98	4e-62	202	71.0983
CG9282-PA___KOG1722	Fau_Trans_V01_Contig_14751_length=985nt_GC=0.35	86.24	6e-45	176	69.8718
KOG1782.3_1|geneid_v1.2_predicted_protein_1|169_AA	Fau_Trans_V01_Contig_5617_length=1974nt_GC=0.33	77.12	1e-47	185	69.8225
CG10627-PA___KOG2537	Fau_Trans_V01_Contig_9810_length=1362nt_GC=0.50	51.56	1e-106	384	69.8182
CG13391-PB___KOG0188	Fau_Trans_V01_Contig_4961_length=2145nt_GC=0.37	72.13	0	1052	69.3899
KOG1781.8_1|geneid_v1.2_predicted_protein_1|127_AA	Fau_Trans_V01_Contig_42074_length=410nt_GC=0.34	87.36	2e-37	150	68.5039
KOG3163.11_1|geneid_v1.2_predicted_protein_1|260_AA	Fau_Trans_V01_Contig_11784_length=1192nt_GC=0.33	82.95	6e-86	313	67.6923
CG4185-PA___KOG0871	Fau_Trans_V01_Contig_23093_length=656nt_GC=0.37	82.26	4e-48	187	67.3913
KOG3064.6_1|geneid_v1.2_predicted_protein_1|282_AA	Fau_Trans_V01_Contig_13339_length=1075nt_GC=0.29	71.96	1e-69	259	67.0213
KOG2481.1_1|geneid_v1.2_predicted_protein_1|644_AA	Fau_Trans_V01_Contig_2649_length=3409nt_GC=0.30	56.38	2e-137	486	66.9255
KOG1800.1_1|geneid_v1.2_predicted_protein_1|525_AA	Fau_Trans_V01_Contig_13508_length=1063nt_GC=0.35	43.55	3e-67	253	66.4762
CG17652-PA___KOG3164	Fau_Trans_V01_Contig_26711_length=579nt_GC=0.32	50.94	8e-41	164	64.898
KOG1506.1_1|geneid_v1.2_predicted_protein_1|405_AA	Fau_Trans_V01_Contig_5960_length=1903nt_GC=0.33	79.15	6e-118	421	63.9506
KOG2703.1_1|geneid_v1.2_predicted_protein_1|479_AA	Fau_Trans_V01_Contig_7438_length=1650nt_GC=0.33	56.86	2e-96	349	63.8831
KOG2726.6_1|geneid_v1.2_predicted_protein_1|408_AA	Fau_Trans_V01_Contig_3747_length=2605nt_GC=0.39	48.46	2e-68	256	63.7255
KOG3404.2_1|geneid_v1.2_predicted_protein_1|145_AA	Fau_Trans_V01_Contig_63148_length=302nt_GC=0.30	87.78	4e-44	173	62.069
KOG2909.1_1|geneid_v1.2_predicted_protein_1|476_AA	Fau_Trans_V01_Contig_10444_length=1304nt_GC=0.34	83.05	6e-145	511	61.9748
KOG0019.1_1|geneid_v1.2_predicted_protein_1|730_AA	Fau_Trans_V01_Contig_3367_length=2822nt_GC=0.37	82.71	0	721	61.7808
CG5029-PA___KOG0788	Fau_Trans_V01_Contig_8540_length=1504nt_GC=0.33	52.43	5e-94	215	59.1954
CG8036-PB___KOG0523	Fau_Trans_V01_Contig_4921_length=2154nt_GC=0.36	74.86	0	551	59.0112
KOG2967.4_1|geneid_v1.2_predicted_protein_1|347_AA	Fau_Trans_V01_Contig_12200_length=1159nt_GC=0.30	48.76	6e-57	218	57.9251
CG3534-PA___KOG2531	Fau_Trans_V01_Contig_12471_length=1138nt_GC=0.34	45.31	2e-78	290	57.8662
KOG4655.1_1|geneid_v1.2_predicted_protein_1|182_AA	Fau_Trans_V01_Contig_6245_length=1851nt_GC=0.29	67.62	8e-39	156	57.6923
CG9750-PA___KOG2680	Fau_Trans_V01_Contig_17617_length=839nt_GC=0.52	82.73	3e-129	458	57.6763
CG4918-PB___KOG3449	Fau_Trans_V01_Contig_31963_length=502nt_GC=0.39	67.69	2e-20	94.4	57.0175
KOG1986.2_1|geneid_v1.2_predicted_protein_1|773_AA	Fau_Trans_V01_Contig_7294_length=1669nt_GC=0.38	85.13	0	804	56.533
CG9947-PA___KOG2952	Fau_Trans_V01_Contig_8403_length=1520nt_GC=0.29	63.32	1e-116	262	55.5866
KOG0329.40_1|geneid_v1.2_predicted_protein_1|424_AA	Fau_Trans_V01_Contig_6347_length=1831nt_GC=0.35	86.7	2e-110	395	54.9528
KOG0559.5_1|geneid_v1.2_predicted_protein_1|494_AA	Fau_Trans_V01_Contig_7432_length=1650nt_GC=0.35	81.58	1e-122	437	53.8462
KOG0025.4_1|geneid_v1.2_predicted_protein_1|635_AA	Fau_Trans_V01_Contig_11880_length=1185nt_GC=0.32	51.78	4e-107	385	53.2283
KOG2572.2_1|geneid_v1.2_predicted_protein_1|528_AA	Fau_Trans_V01_Contig_5949_length=1905nt_GC=0.34	65.82	3e-100	345	52.0833
CG4016-PB___KOG1358	Fau_Trans_V01_Contig_16426_length=894nt_GC=0.30	53.36	4e-70	262	50.7463
KOG1664.3_1|geneid_v1.2_predicted_protein_1|227_AA	Fau_Trans_V01_Contig_14499_length=1000nt_GC=0.34	55.65	6e-34	140	50.6608
CG5163-PA___KOG3463	Fau_Trans_V01_Contig_84280_length=210nt_GC=0.31	86.79	2e-22	101	49.5327
KOG1367.1_1|geneid_v1.2_predicted_protein_1|416_AA	Fau_Trans_V01_Contig_19094_length=777nt_GC=0.34	67.17	1e-73	273	47.5962
CG9113-PB___KOG1062	Fau_Trans_V01_Contig_3441_length=2767nt_GC=0.33	67.43	2e-165	580	44.9335
KOG0450.3_1|geneid_v1.2_predicted_protein_1|1019_AA	Fau_Trans_V01_Contig_6720_length=1763nt_GC=0.45	77.24	0	758	44.8479
CG8885-PA___KOG2792	Fau_Trans_V01_Contig_38864_length=434nt_GC=0.31	71.43	8e-47	183	44.4444
KOG1535.1_1|geneid_v1.2_predicted_protein_1|229_AA	Fau_Trans_V01_Contig_23722_length=640nt_GC=0.48	46	2e-34	111	43.6681
KOG1646.2_1|geneid_v1.2_predicted_protein_1|436_AA	Fau_Trans_V01_Contig_11356_length=1225nt_GC=0.42	81.82	1e-86	317	42.8899
KOG2574.4_1|geneid_v1.2_predicted_protein_1|516_AA	Fau_Trans_V01_Contig_17130_length=861nt_GC=0.32	61.03	4e-69	259	37.7907
KOG0182.6_1|geneid_v1.2_predicted_protein_1|247_AA	Fau_Trans_V01_Contig_44188_length=396nt_GC=0.40	82.22	8e-41	163	36.4372
KOG1430.1_1|geneid_v1.2_predicted_protein_1|382_AA	Fau_Trans_V01_Contig_9465_length=1397nt_GC=0.37	27.61	3e-04	43.1	35.0785
KOG1688.6_1|geneid_v1.2_predicted_protein_1|189_AA	Fau_Trans_V01_Contig_83305_length=214nt_GC=0.34	80.95	5e-26	114	33.3333
KOG0996.73_1|geneid_v1.2_predicted_protein_1|1777_AA	Fau_Trans_V01_Contig_2661_length=3395nt_GC=0.33	87.06	0	731	22.1722
average completeness					90.0715
median completeness					96.2277
