# Supplementary material for: De Novo Transcriptome Hybrid Assembly and Validation in the European Earwig (Dermaptera, Forficula auricularia)
Source: PLoS One. 2014 Apr 10;9(4):e94098. doi: 10.1371/journal.pone.0094098 (PMC3983118; doi:10.1371/journal.pone.0094098)
Supplement: Table S4 — KEGG analysis results. The table provides the number of contigs of the earwig transcriptome involved in a given KEGG pathway. (XLS) [file pone.0094098.s007.xls]

## Sheet: Table S4
Table S4: KEGG analysis results
Pathway	Seqs_in_Pathway	Enzyme	Ezyme_ID	Pathway_ID	Hybrid assembly contig
alpha-Linolenic_acid_metabolism	14	hydratase	ec:4.2.1.17	map00592	Fau_Trans_V01_Contig_13351_length=1074nt_GC=0.36,_Fau_Trans_V01_Contig_13755_length=1047nt_GC=0.32,_Fau_Trans_V01_Contig_2898_length=3166nt_GC=0.38,_Fau_Trans_V01_Contig_3587_length=2684nt_GC=0.39,_Fau_Trans_V01_Contig_7073_length=1705nt_GC=0.30
alpha-Linolenic_acid_metabolism	14	C-acyltransferase	ec:2.3.1.16	map00592	Fau_Trans_V01_Contig_14167_length=1019nt_GC=0.41,_Fau_Trans_V01_Contig_7073_length=1705nt_GC=0.30
alpha-Linolenic_acid_metabolism	14	oxidase	ec:1.3.3.6	map00592	Fau_Trans_V01_Contig_7508_length=1640nt_GC=0.34
alpha-Linolenic_acid_metabolism	14	A2	ec:3.1.1.4	map00592	Fau_Trans_V01_Contig_11004_length=1254nt_GC=0.42,_Fau_Trans_V01_Contig_14906_length=978nt_GC=0.32,_Fau_Trans_V01_Contig_15500_length=944nt_GC=0.38,_Fau_Trans_V01_Contig_17532_length=842nt_GC=0.40,_Fau_Trans_V01_Contig_33618_length=483nt_GC=0.38,_Fau_Trans_V01_Contig_6984_length=1718nt_GC=0.35,_Fau_Trans_V01_Contig_9439_length=1401nt_GC=0.33
Linoleic_acid_metabolism	7	A2	ec:3.1.1.4	map00591	Fau_Trans_V01_Contig_11004_length=1254nt_GC=0.42,_Fau_Trans_V01_Contig_14906_length=978nt_GC=0.32,_Fau_Trans_V01_Contig_15500_length=944nt_GC=0.38,_Fau_Trans_V01_Contig_17532_length=842nt_GC=0.40,_Fau_Trans_V01_Contig_33618_length=483nt_GC=0.38,_Fau_Trans_V01_Contig_6984_length=1718nt_GC=0.35,_Fau_Trans_V01_Contig_9439_length=1401nt_GC=0.33
Biosynthesis_of_unsaturated_fatty_acids	15	hydratase	ec:4.2.1.17	map01040	Fau_Trans_V01_Contig_13351_length=1074nt_GC=0.36,_Fau_Trans_V01_Contig_13755_length=1047nt_GC=0.32,_Fau_Trans_V01_Contig_2898_length=3166nt_GC=0.38,_Fau_Trans_V01_Contig_3587_length=2684nt_GC=0.39,_Fau_Trans_V01_Contig_7073_length=1705nt_GC=0.30
Biosynthesis_of_unsaturated_fatty_acids	15	hydrolase	ec:3.1.2.2	map01040	Fau_Trans_V01_Contig_31110_length=512nt_GC=0.46,_Fau_Trans_V01_Contig_6591_length=1784nt_GC=0.38
Biosynthesis_of_unsaturated_fatty_acids	15	C-acyltransferase	ec:2.3.1.16	map01040	Fau_Trans_V01_Contig_14167_length=1019nt_GC=0.41,_Fau_Trans_V01_Contig_7073_length=1705nt_GC=0.30
Biosynthesis_of_unsaturated_fatty_acids	15	9-desaturase	ec:1.14.19.1	map01040	Fau_Trans_V01_Contig_10547_length=1294nt_GC=0.39,_Fau_Trans_V01_Contig_4473_length=2297nt_GC=0.38,_Fau_Trans_V01_Contig_8062_length=1566nt_GC=0.42,_Fau_Trans_V01_Contig_8369_length=1523nt_GC=0.41
Biosynthesis_of_unsaturated_fatty_acids	15	oxidase	ec:1.3.3.6	map01040	Fau_Trans_V01_Contig_7508_length=1640nt_GC=0.34
Biosynthesis_of_unsaturated_fatty_acids	15	dehydrogenase	ec:1.1.1.211	map01040	Fau_Trans_V01_Contig_3587_length=2684nt_GC=0.39,_Fau_Trans_V01_Contig_7073_length=1705nt_GC=0.30
Biosynthesis_of_unsaturated_fatty_acids	15	reductase_(NADPH)	ec:1.3.1.38	map01040	Fau_Trans_V01_Contig_11880_length=1185nt_GC=0.32,_Fau_Trans_V01_Contig_5709_length=1954nt_GC=0.34
Arachidonic_acid_metabolism	26	hydrolase	ec:3.3.2.6	map00590	Fau_Trans_V01_Contig_600_length=2998nt_GC=0.33
Arachidonic_acid_metabolism	26	synthase	ec:5.3.99.3	map00590	Fau_Trans_V01_Contig_13680_length=1052nt_GC=0.31,_Fau_Trans_V01_Contig_25831_length=595nt_GC=0.33,_Fau_Trans_V01_Contig_31269_length=510nt_GC=0.36
Arachidonic_acid_metabolism	26	synthase	ec:5.3.99.2	map00590	Fau_Trans_V01_Contig_15200_length=961nt_GC=0.33,_Fau_Trans_V01_Contig_4175_length=2405nt_GC=0.34
Arachidonic_acid_metabolism	26	epoxide_hydrolase	ec:3.3.2.10	map00590	Fau_Trans_V01_Contig_600_length=2998nt_GC=0.33,_Fau_Trans_V01_Contig_6965_length=1721nt_GC=0.42,_Fau_Trans_V01_Contig_7099_length=1701nt_GC=0.42
Arachidonic_acid_metabolism	26	glutamyl_transpeptidase	ec:2.3.2.2	map00590	Fau_Trans_V01_Contig_3965_length=2490nt_GC=0.42,_Fau_Trans_V01_Contig_4645_length=2236nt_GC=0.42
Arachidonic_acid_metabolism	26	peroxidase	ec:1.11.1.9	map00590	Fau_Trans_V01_Contig_12859_length=1108nt_GC=0.30,_Fau_Trans_V01_Contig_13369_length=1073nt_GC=0.31,_Fau_Trans_V01_Contig_15460_length=946nt_GC=0.36,_Fau_Trans_V01_Contig_20553_length=727nt_GC=0.34,_Fau_Trans_V01_Contig_25831_length=595nt_GC=0.33,_Fau_Trans_V01_Contig_31269_length=510nt_GC=0.36,_Fau_Trans_V01_Contig_7919_length=1584nt_GC=0.37,_Fau_Trans_V01_Contig_8758_length=1479nt_GC=0.31
Arachidonic_acid_metabolism	26	reductase_(NADPH)	ec:1.1.1.184	map00590	Fau_Trans_V01_Contig_11657_length=1201nt_GC=0.36,_Fau_Trans_V01_Contig_11707_length=1197nt_GC=0.32,_Fau_Trans_V01_Contig_13342_length=1074nt_GC=0.35
Arachidonic_acid_metabolism	26	A2	ec:3.1.1.4	map00590	Fau_Trans_V01_Contig_11004_length=1254nt_GC=0.42,_Fau_Trans_V01_Contig_14906_length=978nt_GC=0.32,_Fau_Trans_V01_Contig_15500_length=944nt_GC=0.38,_Fau_Trans_V01_Contig_17532_length=842nt_GC=0.40,_Fau_Trans_V01_Contig_33618_length=483nt_GC=0.38,_Fau_Trans_V01_Contig_6984_length=1718nt_GC=0.35,_Fau_Trans_V01_Contig_9439_length=1401nt_GC=0.33
Taurine_and_hypotaurine_metabolism	9	decarboxylase	ec:4.1.1.29	map00430	Fau_Trans_V01_Contig_5856_length=1923nt_GC=0.44,_Fau_Trans_V01_Contig_8649_length=1490nt_GC=0.40
Taurine_and_hypotaurine_metabolism	9	decarboxylase	ec:4.1.1.15	map00430	Fau_Trans_V01_Contig_19522_length=762nt_GC=0.49,_Fau_Trans_V01_Contig_5856_length=1923nt_GC=0.44,_Fau_Trans_V01_Contig_8649_length=1490nt_GC=0.40
Taurine_and_hypotaurine_metabolism	9	glutamyl_transpeptidase	ec:2.3.2.2	map00430	Fau_Trans_V01_Contig_3965_length=2490nt_GC=0.42,_Fau_Trans_V01_Contig_4645_length=2236nt_GC=0.42
Taurine_and_hypotaurine_metabolism	9	dehydrogenase	ec:1.4.1.2	map00430	Fau_Trans_V01_Contig_12890_length=1106nt_GC=0.46,_Fau_Trans_V01_Contig_29151_length=540nt_GC=0.48,_Fau_Trans_V01_Contig_9299_length=1416nt_GC=0.41
Taurine_and_hypotaurine_metabolism	9	dioxygenase	ec:1.13.11.20	map00430	Fau_Trans_V01_Contig_8750_length=1480nt_GC=0.34
Sulfur_metabolism	8	adenosine_5-phosphosulfate_sulfohydrolase	ec:3.6.2.1	map00920	Fau_Trans_V01_Contig_15844_length=925nt_GC=0.26
Sulfur_metabolism	8	adenylyltransferase	ec:2.7.7.4	map00920	Fau_Trans_V01_Contig_2208_length=4152nt_GC=0.34
Sulfur_metabolism	8	sulfurtransferase	ec:2.8.1.1	map00920	Fau_Trans_V01_Contig_9466_length=1397nt_GC=0.29
Sulfur_metabolism	8	oxidase	ec:1.8.3.1	map00920	Fau_Trans_V01_Contig_6004_length=1893nt_GC=0.38
Sulfur_metabolism	8	nucleotidase	ec:3.1.3.7	map00920	Fau_Trans_V01_Contig_14313_length=1012nt_GC=0.38
Sulfur_metabolism	8	desulfhydrase	ec:4.4.1.2	map00920	Fau_Trans_V01_Contig_5756_length=1946nt_GC=0.34
Sulfur_metabolism	8	synthase	ec:2.5.1.47	map00920	Fau_Trans_V01_Contig_6537_length=1793nt_GC=0.39
Sulfur_metabolism	8	dioxygenase	ec:1.13.11.18	map00920	Fau_Trans_V01_Contig_18828_length=788nt_GC=0.33
Sulfur_metabolism	8	kinase	ec:2.7.1.25	map00920	Fau_Trans_V01_Contig_2208_length=4152nt_GC=0.34
Drug_metabolism_-_other_enzymes	25	dehydrogenase_(NADP+)	ec:1.3.1.2	map00983	Fau_Trans_V01_Contig_1823_length=6102nt_GC=0.35
Drug_metabolism_-_other_enzymes	25	oxidase	ec:1.17.3.2	map00983	Fau_Trans_V01_Contig_2104_length=4378nt_GC=0.37
Drug_metabolism_-_other_enzymes	25	ec:3.5.1.6_beta-ureidopropionase	ec:3.5.1.6	map00983	Fau_Trans_V01_Contig_1563_length=1197nt_GC=0.36
Drug_metabolism_-_other_enzymes	25	phosphoribosyltransferase	ec:2.4.2.10	map00983	Fau_Trans_V01_Contig_6763_length=1753nt_GC=0.34
Drug_metabolism_-_other_enzymes	25	beta-glucuronide_glucuronohydrolase_glucuronidase	ec:3.2.1.31	map00983	Fau_Trans_V01_Contig_4407_length=2321nt_GC=0.41
Drug_metabolism_-_other_enzymes	25	synthase_(glutamine-hydrolysing)	ec:6.3.5.2	map00983	Fau_Trans_V01_Contig_4731_length=2209nt_GC=0.36
Drug_metabolism_-_other_enzymes	25	deaminase	ec:3.5.4.5	map00983	Fau_Trans_V01_Contig_16475_length=892nt_GC=0.27
Drug_metabolism_-_other_enzymes	25	phosphorylase	ec:2.4.2.3	map00983	Fau_Trans_V01_Contig_9568_length=1387nt_GC=0.40
Drug_metabolism_-_other_enzymes	25	hydantoinase	ec:3.5.2.2	map00983	Fau_Trans_V01_Contig_15034_length=970nt_GC=0.42,_Fau_Trans_V01_Contig_4788_length=2193nt_GC=0.37
Drug_metabolism_-_other_enzymes	25	1-naphthol_glucuronyltransferase	ec:2.4.1.17	map00983	Fau_Trans_V01_Contig_2096_length=4405nt_GC=0.30,_Fau_Trans_V01_Contig_2644_length=3419nt_GC=0.38,_Fau_Trans_V01_Contig_3997_length=2479nt_GC=0.48,_Fau_Trans_V01_Contig_6561_length=1789nt_GC=0.36
Drug_metabolism_-_other_enzymes	25	dehydrogenase	ec:1.1.1.205	map00983	Fau_Trans_V01_Contig_10755_length=1277nt_GC=0.45,_Fau_Trans_V01_Contig_19077_length=778nt_GC=0.40
Drug_metabolism_-_other_enzymes	25	ali-esterase	ec:3.1.1.1	map00983	Fau_Trans_V01_Contig_13232_length=1082nt_GC=0.28,_Fau_Trans_V01_Contig_13526_length=1062nt_GC=0.42,_Fau_Trans_V01_Contig_2063_length=4518nt_GC=0.41,_Fau_Trans_V01_Contig_3128_length=2979nt_GC=0.47,_Fau_Trans_V01_Contig_8103_length=1560nt_GC=0.49
Drug_metabolism_-_other_enzymes	25	kinase	ec:2.7.1.48	map00983	Fau_Trans_V01_Contig_12439_length=1140nt_GC=0.39,_Fau_Trans_V01_Contig_12910_length=1105nt_GC=0.29,_Fau_Trans_V01_Contig_21325_length=704nt_GC=0.35,_Fau_Trans_V01_Contig_9852_length=1358nt_GC=0.45
Drug_metabolism_-_cytochrome_P450	12	dehydrogenase_[NAD(P)+]	ec:1.2.1.5	map00982	Fau_Trans_V01_Contig_3647_length=2655nt_GC=0.36,_Fau_Trans_V01_Contig_6812_length=1745nt_GC=0.47,_Fau_Trans_V01_Contig_8069_length=1565nt_GC=0.35
Drug_metabolism_-_cytochrome_P450	12	1-naphthol_glucuronyltransferase	ec:2.4.1.17	map00982	Fau_Trans_V01_Contig_2096_length=4405nt_GC=0.30,_Fau_Trans_V01_Contig_2644_length=3419nt_GC=0.38,_Fau_Trans_V01_Contig_3997_length=2479nt_GC=0.48,_Fau_Trans_V01_Contig_6561_length=1789nt_GC=0.36
Drug_metabolism_-_cytochrome_P450	12	transferase	ec:2.5.1.18	map00982	Fau_Trans_V01_Contig_12859_length=1108nt_GC=0.30,_Fau_Trans_V01_Contig_25831_length=595nt_GC=0.33,_Fau_Trans_V01_Contig_31269_length=510nt_GC=0.36,_Fau_Trans_V01_Contig_7919_length=1584nt_GC=0.37,_Fau_Trans_V01_Contig_8758_length=1479nt_GC=0.31
Metabolism_of_xenobiotics_by_cytochrome_P450	16	reductase_(NADPH)	ec:1.1.1.184	map00980	Fau_Trans_V01_Contig_11657_length=1201nt_GC=0.36,_Fau_Trans_V01_Contig_11707_length=1197nt_GC=0.32,_Fau_Trans_V01_Contig_13342_length=1074nt_GC=0.35
Metabolism_of_xenobiotics_by_cytochrome_P450	16	dehydrogenase_[NAD(P)+]	ec:1.2.1.5	map00980	Fau_Trans_V01_Contig_3647_length=2655nt_GC=0.36,_Fau_Trans_V01_Contig_6812_length=1745nt_GC=0.47,_Fau_Trans_V01_Contig_8069_length=1565nt_GC=0.35
Metabolism_of_xenobiotics_by_cytochrome_P450	16	1-naphthol_glucuronyltransferase	ec:2.4.1.17	map00980	Fau_Trans_V01_Contig_2096_length=4405nt_GC=0.30,_Fau_Trans_V01_Contig_2644_length=3419nt_GC=0.38,_Fau_Trans_V01_Contig_3997_length=2479nt_GC=0.48,_Fau_Trans_V01_Contig_6561_length=1789nt_GC=0.36
Metabolism_of_xenobiotics_by_cytochrome_P450	16	transferase	ec:2.5.1.18	map00980	Fau_Trans_V01_Contig_12859_length=1108nt_GC=0.30,_Fau_Trans_V01_Contig_25831_length=595nt_GC=0.33,_Fau_Trans_V01_Contig_31269_length=510nt_GC=0.36,_Fau_Trans_V01_Contig_7919_length=1584nt_GC=0.37,_Fau_Trans_V01_Contig_8758_length=1479nt_GC=0.31
Metabolism_of_xenobiotics_by_cytochrome_P450	16	dehydrogenase	ec:1.3.1.20	map00980	Fau_Trans_V01_Contig_9504_length=1393nt_GC=0.33
Arginine_and_proline_metabolism	35	synthase	ec:6.3.4.5	map00330	Fau_Trans_V01_Contig_9803_length=1362nt_GC=0.43
Arginine_and_proline_metabolism	35	decarboxylase	ec:4.1.1.50	map00330	Fau_Trans_V01_Contig_8540_length=1504nt_GC=0.33
Arginine_and_proline_metabolism	35	dehydrogenase	ec:1.5.99.8	map00330	Fau_Trans_V01_Contig_3802_length=2575nt_GC=0.37
Arginine_and_proline_metabolism	35	arginine_amidinase	ec:3.5.3.1	map00330	Fau_Trans_V01_Contig_9773_length=1367nt_GC=0.37
Arginine_and_proline_metabolism	35	decarboxylase	ec:4.1.1.17	map00330	Fau_Trans_V01_Contig_4847_length=2175nt_GC=0.42
Arginine_and_proline_metabolism	35	acylamidase	ec:3.5.1.4	map00330	Fau_Trans_V01_Contig_6375_length=1826nt_GC=0.40
Arginine_and_proline_metabolism	35	glutaminase_I	ec:3.5.1.2	map00330	Fau_Trans_V01_Contig_5266_length=2056nt_GC=0.43
Arginine_and_proline_metabolism	35	dehydrogenase_(NADP+)	ec:1.4.1.4	map00330	Fau_Trans_V01_Contig_29151_length=540nt_GC=0.48
Arginine_and_proline_metabolism	35	dehydrogenase_[NAD(P)+]	ec:1.4.1.3	map00330	Fau_Trans_V01_Contig_12890_length=1106nt_GC=0.46,_Fau_Trans_V01_Contig_9299_length=1416nt_GC=0.41
Arginine_and_proline_metabolism	35	dehydrogenase	ec:1.4.1.2	map00330	Fau_Trans_V01_Contig_12890_length=1106nt_GC=0.46,_Fau_Trans_V01_Contig_29151_length=540nt_GC=0.48,_Fau_Trans_V01_Contig_9299_length=1416nt_GC=0.41
Arginine_and_proline_metabolism	35	5-kinase	ec:2.7.2.11	map00330	Fau_Trans_V01_Contig_3682_length=2635nt_GC=0.46
Arginine_and_proline_metabolism	35	dehydropeptidase_II	ec:3.5.1.14	map00330	Fau_Trans_V01_Contig_1868_length=5607nt_GC=0.32,_Fau_Trans_V01_Contig_4245_length=2376nt_GC=0.34,_Fau_Trans_V01_Contig_5709_length=1954nt_GC=0.34
Arginine_and_proline_metabolism	35	dehydrogenase_(NAD+)	ec:1.2.1.3	map00330	Fau_Trans_V01_Contig_3647_length=2655nt_GC=0.36,_Fau_Trans_V01_Contig_4103_length=2434nt_GC=0.35,_Fau_Trans_V01_Contig_6812_length=1745nt_GC=0.47,_Fau_Trans_V01_Contig_6927_length=1728nt_GC=0.49
Arginine_and_proline_metabolism	35	lyase	ec:4.3.2.1	map00330	Fau_Trans_V01_Contig_11126_length=1243nt_GC=0.35
Arginine_and_proline_metabolism	35	synthase_(ammonia)	ec:6.3.4.16	map00330	Fau_Trans_V01_Contig_1877_length=5507nt_GC=0.40
Arginine_and_proline_metabolism	35	dioxygenase	ec:1.14.11.2	map00330	Fau_Trans_V01_Contig_3736_length=2609nt_GC=0.42,_Fau_Trans_V01_Contig_5087_length=2101nt_GC=0.36
Arginine_and_proline_metabolism	35	reductase	ec:1.5.1.2	map00330	Fau_Trans_V01_Contig_10698_length=1281nt_GC=0.37,_Fau_Trans_V01_Contig_5818_length=1932nt_GC=0.37
Arginine_and_proline_metabolism	35	synthase_(NADPH_dependent)	ec:1.14.13.39	map00330	Fau_Trans_V01_Contig_11938_length=1179nt_GC=0.32,_Fau_Trans_V01_Contig_2018_length=4699nt_GC=0.42,_Fau_Trans_V01_Contig_29041_length=541nt_GC=0.28,_Fau_Trans_V01_Contig_69598_length=274nt_GC=0.34
Arginine_and_proline_metabolism	35	synthase	ec:2.5.1.22	map00330	Fau_Trans_V01_Contig_12907_length=1105nt_GC=0.31
Arginine_and_proline_metabolism	35	synthase	ec:2.5.1.16	map00330	Fau_Trans_V01_Contig_12907_length=1105nt_GC=0.31,_Fau_Trans_V01_Contig_8813_length=1473nt_GC=0.31
Arginine_and_proline_metabolism	35	dehydrogenase	ec:1.2.1.41	map00330	Fau_Trans_V01_Contig_3682_length=2635nt_GC=0.46
Arginine_and_proline_metabolism	35	transaminase	ec:2.6.1.1	map00330	Fau_Trans_V01_Contig_5255_length=2059nt_GC=0.32,_Fau_Trans_V01_Contig_5331_length=2042nt_GC=0.31
Arginine_and_proline_metabolism	35	ligase	ec:6.3.1.2	map00330	Fau_Trans_V01_Contig_12617_length=1127nt_GC=0.50
Arginine_and_proline_metabolism	35	transaminase	ec:2.6.1.29	map00330	Fau_Trans_V01_Contig_5952_length=1904nt_GC=0.33
Arginine_and_proline_metabolism	35	aminotransferase	ec:2.6.1.13	map00330	Fau_Trans_V01_Contig_5952_length=1904nt_GC=0.33
Arginine_and_proline_metabolism	35	transaminase	ec:2.6.1.11	map00330	Fau_Trans_V01_Contig_5952_length=1904nt_GC=0.33
Arginine_and_proline_metabolism	35	kinase	ec:2.7.3.3	map00330	Fau_Trans_V01_Contig_7316_length=1666nt_GC=0.41
Caffeine_metabolism	1	oxidase	ec:1.17.3.2	map00232	Fau_Trans_V01_Contig_2104_length=4378nt_GC=0.37
Purine_metabolism	189	synthase	ec:6.3.4.4	map00230	Fau_Trans_V01_Contig_5207_length=2070nt_GC=0.39
Purine_metabolism	189	phosphodiesterase	ec:3.1.4.35	map00230	Fau_Trans_V01_Contig_19571_length=761nt_GC=0.26,_Fau_Trans_V01_Contig_2402_length=3756nt_GC=0.54,_Fau_Trans_V01_Contig_4664_length=2231nt_GC=0.50
Purine_metabolism	189	diphosphokinase	ec:2.7.6.1	map00230	Fau_Trans_V01_Contig_10848_length=1268nt_GC=0.39,_Fau_Trans_V01_Contig_8292_length=1534nt_GC=0.36
Purine_metabolism	189	carboxylase	ec:4.1.1.21	map00230	Fau_Trans_V01_Contig_8270_length=1538nt_GC=0.45
Purine_metabolism	189	3'-diphosphatase	ec:3.1.7.2	map00230	Fau_Trans_V01_Contig_8210_length=1546nt_GC=0.31
Purine_metabolism	189	oxidase	ec:1.17.3.2	map00230	Fau_Trans_V01_Contig_2104_length=4378nt_GC=0.37
Purine_metabolism	189	synthase	ec:6.3.2.6	map00230	Fau_Trans_V01_Contig_8270_length=1538nt_GC=0.45
Purine_metabolism	189	kinase	ec:2.7.4.8	map00230	Fau_Trans_V01_Contig_19469_length=764nt_GC=0.37,_Fau_Trans_V01_Contig_1961_length=4945nt_GC=0.48,_Fau_Trans_V01_Contig_2891_length=3175nt_GC=0.42,_Fau_Trans_V01_Contig_4855_length=2172nt_GC=0.35,_Fau_Trans_V01_Contig_8009_length=1573nt_GC=0.33,_Fau_Trans_V01_Contig_8612_length=1495nt_GC=0.43,_Fau_Trans_V01_Contig_891_length=1325nt_GC=0.33,_Fau_Trans_V01_Contig_9641_length=1379nt_GC=0.35,_Fau_Tran…
Purine_metabolism	189	kinase	ec:2.7.4.6	map00230	Fau_Trans_V01_Contig_12439_length=1140nt_GC=0.39,_Fau_Trans_V01_Contig_14042_length=1027nt_GC=0.30,_Fau_Trans_V01_Contig_17628_length=838nt_GC=0.32,_Fau_Trans_V01_Contig_5496_length=2002nt_GC=0.29,_Fau_Trans_V01_Contig_64352_length=297nt_GC=0.31,_Fau_Trans_V01_Contig_9515_length=1393nt_GC=0.34
Purine_metabolism	189	kinase	ec:2.7.4.3	map00230	Fau_Trans_V01_Contig_12265_length=1154nt_GC=0.39,_Fau_Trans_V01_Contig_19387_length=766nt_GC=0.28,_Fau_Trans_V01_Contig_5294_length=2048nt_GC=0.31,_Fau_Trans_V01_Contig_5496_length=2002nt_GC=0.29,_Fau_Trans_V01_Contig_64352_length=297nt_GC=0.31,_Fau_Trans_V01_Contig_8906_length=1461nt_GC=0.33,_Fau_Trans_V01_Contig_9515_length=1393nt_GC=0.34
Purine_metabolism	189	phosphorylase	ec:2.4.2.15	map00230	Fau_Trans_V01_Contig_5333_length=2042nt_GC=0.39
Purine_metabolism	189	phosphoribosyldiphosphate_5-amidotransferase	ec:2.4.2.14	map00230	Fau_Trans_V01_Contig_6686_length=1768nt_GC=0.41
Purine_metabolism	189	synthase	ec:6.3.5.3	map00230	Fau_Trans_V01_Contig_1947_length=4991nt_GC=0.38
Purine_metabolism	189	synthase_(glutamine-hydrolysing)	ec:6.3.5.2	map00230	Fau_Trans_V01_Contig_4731_length=2209nt_GC=0.36
Purine_metabolism	189	cyclase	ec:4.6.1.2	map00230	Fau_Trans_V01_Contig_1872_length=5581nt_GC=0.43,_Fau_Trans_V01_Contig_2630_length=3435nt_GC=0.43,_Fau_Trans_V01_Contig_4793_length=2191nt_GC=0.36,_Fau_Trans_V01_Contig_4806_length=2188nt_GC=0.49,_Fau_Trans_V01_Contig_4826_length=2179nt_GC=0.45,_Fau_Trans_V01_Contig_5368_length=2031nt_GC=0.44,_Fau_Trans_V01_Contig_6541_length=1792nt_GC=0.46
Purine_metabolism	189	cyclase	ec:4.6.1.1	map00230	Fau_Trans_V01_Contig_23567_length=643nt_GC=0.56,_Fau_Trans_V01_Contig_497_length=2586nt_GC=0.41
Purine_metabolism	189	formyltransferase	ec:2.1.2.3	map00230	Fau_Trans_V01_Contig_5097_length=2100nt_GC=0.34
Purine_metabolism	189	dehydrogenase	ec:1.17.1.4	map00230	Fau_Trans_V01_Contig_2104_length=4378nt_GC=0.37
Purine_metabolism	189	cyclohydrolase	ec:3.5.4.10	map00230	Fau_Trans_V01_Contig_5097_length=2100nt_GC=0.34
Purine_metabolism	189	nucleotidyltransferase	ec:2.7.7.8	map00230	Fau_Trans_V01_Contig_4292_length=2357nt_GC=0.35
Purine_metabolism	189	DNA_polymerase	ec:2.7.7.7	map00230	Fau_Trans_V01_Contig_17868_length=827nt_GC=0.34,_Fau_Trans_V01_Contig_2221_length=4126nt_GC=0.32,_Fau_Trans_V01_Contig_22304_length=676nt_GC=0.31,_Fau_Trans_V01_Contig_2245_length=4075nt_GC=0.32,_Fau_Trans_V01_Contig_25000_length=612nt_GC=0.29,_Fau_Trans_V01_Contig_2594_length=3477nt_GC=0.38,_Fau_Trans_V01_Contig_3116_length=2984nt_GC=0.37,_Fau_Trans_V01_Contig_4124_length=2427nt_GC=0.35,_Fau_Tra…
Purine_metabolism	189	RNA_polymerase	ec:2.7.7.6	map00230	Fau_Trans_V01_Contig_11047_length=1250nt_GC=0.31,_Fau_Trans_V01_Contig_11558_length=1210nt_GC=0.43,_Fau_Trans_V01_Contig_12448_length=1139nt_GC=0.37,_Fau_Trans_V01_Contig_18351_length=806nt_GC=0.27,_Fau_Trans_V01_Contig_18389_length=805nt_GC=0.30,_Fau_Trans_V01_Contig_18830_length=788nt_GC=0.40,_Fau_Trans_V01_Contig_1908_length=5278nt_GC=0.33,_Fau_Trans_V01_Contig_1917_length=5198nt_GC=0.38,_Fau_…
Purine_metabolism	189	adenylyltransferase	ec:2.7.7.4	map00230	Fau_Trans_V01_Contig_2208_length=4152nt_GC=0.34
Purine_metabolism	189	deaminase	ec:3.5.4.6	map00230	Fau_Trans_V01_Contig_3753_length=2603nt_GC=0.35
Purine_metabolism	189	deaminase	ec:3.5.4.4	map00230	Fau_Trans_V01_Contig_11434_length=1219nt_GC=0.31,_Fau_Trans_V01_Contig_5213_length=2069nt_GC=0.32,_Fau_Trans_V01_Contig_6878_length=1736nt_GC=0.36
Purine_metabolism	189	deaminase	ec:3.5.4.3	map00230	Fau_Trans_V01_Contig_14735_length=986nt_GC=0.33
Purine_metabolism	189	reductase	ec:1.7.1.7	map00230	Fau_Trans_V01_Contig_9807_length=1362nt_GC=0.38
Purine_metabolism	189	RNA_polymerase	ec:2.7.7.48	map00230	Fau_Trans_V01_Contig_1917_length=5198nt_GC=0.38
Purine_metabolism	189	phosphorylase	ec:2.4.2.1	map00230	Fau_Trans_V01_Contig_5333_length=2042nt_GC=0.39
Purine_metabolism	189	reductase	ec:1.17.4.1	map00230	Fau_Trans_V01_Contig_4058_length=2452nt_GC=0.30,_Fau_Trans_V01_Contig_6679_length=1769nt_GC=0.31,_Fau_Trans_V01_Contig_7110_length=1699nt_GC=0.31
Purine_metabolism	189	nucleosidase	ec:3.2.2.2	map00230	Fau_Trans_V01_Contig_5333_length=2042nt_GC=0.39
Purine_metabolism	189	3'-mononucleotidase	ec:3.1.3.6	map00230	Fau_Trans_V01_Contig_10778_length=1274nt_GC=0.30
Purine_metabolism	189	uridine_5'-nucleotidase	ec:3.1.3.5	map00230	Fau_Trans_V01_Contig_10744_length=1278nt_GC=0.41,_Fau_Trans_V01_Contig_6038_length=1888nt_GC=0.36,_Fau_Trans_V01_Contig_7567_length=1631nt_GC=0.32
Purine_metabolism	189	phosphatase	ec:3.6.1.40	map00230	Fau_Trans_V01_Contig_8413_length=1519nt_GC=0.32
Purine_metabolism	189	diphosphatase	ec:3.6.1.9	map00230	Fau_Trans_V01_Contig_10119_length=1332nt_GC=0.37
Purine_metabolism	189	diphosphate_phosphatase	ec:3.6.1.6	map00230	Fau_Trans_V01_Contig_8405_length=1520nt_GC=0.35,_Fau_Trans_V01_Contig_8413_length=1519nt_GC=0.32,_Fau_Trans_V01_Contig_9081_length=1441nt_GC=0.40
Purine_metabolism	189	adenylpyrophosphatase	ec:3.6.1.3	map00230	Fau_Trans_V01_Contig_10363_length=1312nt_GC=0.33,_Fau_Trans_V01_Contig_10580_length=1291nt_GC=0.35,_Fau_Trans_V01_Contig_10977_length=1257nt_GC=0.39,_Fau_Trans_V01_Contig_1127_length=2481nt_GC=0.45,_Fau_Trans_V01_Contig_11578_length=1208nt_GC=0.35,_Fau_Trans_V01_Contig_12009_length=1173nt_GC=0.32,_Fau_Trans_V01_Contig_12057_length=1168nt_GC=0.29,_Fau_Trans_V01_Contig_16145_length=909nt_GC=0.34,_F…
Purine_metabolism	189	lyase	ec:4.3.2.2	map00230	Fau_Trans_V01_Contig_5090_length=2101nt_GC=0.44,_Fau_Trans_V01_Contig_7518_length=1639nt_GC=0.51
Purine_metabolism	189	dinucleosidetriphosphatase	ec:3.6.1.29	map00230	Fau_Trans_V01_Contig_7968_length=1579nt_GC=0.34
Purine_metabolism	189	diphosphatase	ec:3.6.1.21	map00230	Fau_Trans_V01_Contig_10119_length=1332nt_GC=0.37,_Fau_Trans_V01_Contig_11171_length=1240nt_GC=0.31,_Fau_Trans_V01_Contig_7100_length=1700nt_GC=0.40
Purine_metabolism	189	(asymmetrical)	ec:3.6.1.17	map00230	Fau_Trans_V01_Contig_11006_length=1254nt_GC=0.32
Purine_metabolism	189	phosphatase	ec:3.6.1.15	map00230	Fau_Trans_V01_Contig_10453_length=1303nt_GC=0.31,_Fau_Trans_V01_Contig_10455_length=1303nt_GC=0.32,_Fau_Trans_V01_Contig_10816_length=1272nt_GC=0.36,_Fau_Trans_V01_Contig_13468_length=1066nt_GC=0.35,_Fau_Trans_V01_Contig_1371_length=2307nt_GC=0.32,_Fau_Trans_V01_Contig_1384_length=4023nt_GC=0.43,_Fau_Trans_V01_Contig_14385_length=1008nt_GC=0.29,_Fau_Trans_V01_Contig_14784_length=983nt_GC=0.35,_Fa…
Purine_metabolism	189	diphosphatase	ec:3.6.1.13	map00230	Fau_Trans_V01_Contig_11171_length=1240nt_GC=0.31,_Fau_Trans_V01_Contig_15461_length=946nt_GC=0.29,_Fau_Trans_V01_Contig_7100_length=1700nt_GC=0.40
Purine_metabolism	189	dehydrogenase	ec:1.1.1.205	map00230	Fau_Trans_V01_Contig_10755_length=1277nt_GC=0.45,_Fau_Trans_V01_Contig_19077_length=778nt_GC=0.40
Purine_metabolism	189	phosphodeoxyribomutase	ec:5.4.2.7	map00230	Fau_Trans_V01_Contig_4037_length=2462nt_GC=0.31
Purine_metabolism	189	(alpha-D-glucose-1,6-bisphosphate-dependent)	ec:5.4.2.2	map00230	Fau_Trans_V01_Contig_3729_length=2611nt_GC=0.35,_Fau_Trans_V01_Contig_4037_length=2462nt_GC=0.31,_Fau_Trans_V01_Contig_9810_length=1362nt_GC=0.50
Purine_metabolism	189	kinase	ec:2.7.1.40	map00230	Fau_Trans_V01_Contig_6549_length=1790nt_GC=0.37
Purine_metabolism	189	kinase	ec:2.7.1.25	map00230	Fau_Trans_V01_Contig_2208_length=4152nt_GC=0.34
Purine_metabolism	189	kinase	ec:2.7.1.20	map00230	Fau_Trans_V01_Contig_5294_length=2048nt_GC=0.31
Aminobenzoate_degradation	20	hydratase	ec:4.2.1.17	map00627	Fau_Trans_V01_Contig_13351_length=1074nt_GC=0.36,_Fau_Trans_V01_Contig_13755_length=1047nt_GC=0.32,_Fau_Trans_V01_Contig_2898_length=3166nt_GC=0.38,_Fau_Trans_V01_Contig_3587_length=2684nt_GC=0.39,_Fau_Trans_V01_Contig_7073_length=1705nt_GC=0.30
Aminobenzoate_degradation	20	acylamidase	ec:3.5.1.4	map00627	Fau_Trans_V01_Contig_6375_length=1826nt_GC=0.40
Aminobenzoate_degradation	20	nitrophenyl_phosphatase	ec:3.1.3.41	map00627	Fau_Trans_V01_Contig_1945_length=5005nt_GC=0.38
Aminobenzoate_degradation	20	phosphatase	ec:3.1.3.2	map00627	Fau_Trans_V01_Contig_2552_length=3538nt_GC=0.39,_Fau_Trans_V01_Contig_30414_length=522nt_GC=0.33,_Fau_Trans_V01_Contig_7568_length=1631nt_GC=0.32
Aminobenzoate_degradation	20	phosphatase	ec:3.1.3.1	map00627	Fau_Trans_V01_Contig_24450_length=624nt_GC=0.52,_Fau_Trans_V01_Contig_3300_length=2862nt_GC=0.43,_Fau_Trans_V01_Contig_3810_length=2571nt_GC=0.47,_Fau_Trans_V01_Contig_4279_length=2361nt_GC=0.50,_Fau_Trans_V01_Contig_4313_length=2351nt_GC=0.44,_Fau_Trans_V01_Contig_6635_length=1775nt_GC=0.27,_Fau_Trans_V01_Contig_7858_length=1591nt_GC=0.40,_Fau_Trans_V01_Contig_8796_length=1476nt_GC=0.49
Aminobenzoate_degradation	20	acetylphosphatase	ec:3.6.1.7	map00627	Fau_Trans_V01_Contig_37742_length=443nt_GC=0.30
Aminobenzoate_degradation	20	acetonitrilase	ec:3.5.5.1	map00627	Fau_Trans_V01_Contig_7968_length=1579nt_GC=0.34
Lipoic_acid_metabolism	3	transferase	ec:2.3.1.181	map00785	Fau_Trans_V01_Contig_42245_length=409nt_GC=0.29
Lipoic_acid_metabolism	3	synthase	ec:2.8.1.8	map00785	Fau_Trans_V01_Contig_10145_length=1331nt_GC=0.33,_Fau_Trans_V01_Contig_10360_length=1312nt_GC=0.35
Carbon_fixation_pathways_in_prokaryotes	27	ligase	ec:6.3.4.3	map00720	Fau_Trans_V01_Contig_1839_length=5880nt_GC=0.37
Carbon_fixation_pathways_in_prokaryotes	27	carboxylase	ec:6.4.1.3	map00720	Fau_Trans_V01_Contig_5782_length=1940nt_GC=0.44
Carbon_fixation_pathways_in_prokaryotes	27	carboxylase	ec:6.4.1.2	map00720	Fau_Trans_V01_Contig_1784_length=6777nt_GC=0.39
Carbon_fixation_pathways_in_prokaryotes	27	carboxylase	ec:6.4.1.1	map00720	Fau_Trans_V01_Contig_2204_length=4158nt_GC=0.42,_Fau_Trans_V01_Contig_22560_length=670nt_GC=0.44
Carbon_fixation_pathways_in_prokaryotes	27	cyclohydrolase	ec:3.5.4.9	map00720	Fau_Trans_V01_Contig_1839_length=5880nt_GC=0.37
Carbon_fixation_pathways_in_prokaryotes	27	citrate_synthase	ec:2.3.3.8	map00720	Fau_Trans_V01_Contig_12924_length=1104nt_GC=0.42,_Fau_Trans_V01_Contig_1834_length=5971nt_GC=0.39
Carbon_fixation_pathways_in_prokaryotes	27	ligase_(ADP-forming)	ec:6.2.1.5	map00720	Fau_Trans_V01_Contig_12924_length=1104nt_GC=0.42,_Fau_Trans_V01_Contig_1834_length=5971nt_GC=0.39,_Fau_Trans_V01_Contig_7080_length=1703nt_GC=0.34,_Fau_Trans_V01_Contig_7604_length=1626nt_GC=0.36
Carbon_fixation_pathways_in_prokaryotes	27	ligase	ec:6.2.1.1	map00720	Fau_Trans_V01_Contig_3565_length=2695nt_GC=0.36,_Fau_Trans_V01_Contig_3821_length=2564nt_GC=0.39,_Fau_Trans_V01_Contig_4362_length=2335nt_GC=0.44
Carbon_fixation_pathways_in_prokaryotes	27	dehydrogenase_(NADP+)	ec:1.1.1.42	map00720	Fau_Trans_V01_Contig_3401_length=2797nt_GC=0.33,_Fau_Trans_V01_Contig_7051_length=1708nt_GC=0.34
Carbon_fixation_pathways_in_prokaryotes	27	dehydrogenase	ec:1.1.1.37	map00720	Fau_Trans_V01_Contig_10063_length=1338nt_GC=0.38,_Fau_Trans_V01_Contig_6020_length=1891nt_GC=0.33
Carbon_fixation_pathways_in_prokaryotes	27	C-acetyltransferase	ec:2.3.1.9	map00720	Fau_Trans_V01_Contig_3587_length=2684nt_GC=0.39,_Fau_Trans_V01_Contig_5057_length=2109nt_GC=0.37,_Fau_Trans_V01_Contig_8480_length=1512nt_GC=0.37
Carbon_fixation_pathways_in_prokaryotes	27	dehydrogenase	ec:1.1.1.35	map00720	Fau_Trans_V01_Contig_10240_length=1322nt_GC=0.33,_Fau_Trans_V01_Contig_14809_length=982nt_GC=0.36,_Fau_Trans_V01_Contig_15229_length=959nt_GC=0.33,_Fau_Trans_V01_Contig_2898_length=3166nt_GC=0.38,_Fau_Trans_V01_Contig_3587_length=2684nt_GC=0.39,_Fau_Trans_V01_Contig_6655_length=1772nt_GC=0.34,_Fau_Trans_V01_Contig_7073_length=1705nt_GC=0.30
Carbon_fixation_pathways_in_prokaryotes	27	dehydrogenase_(NADP+)	ec:1.5.1.5	map00720	Fau_Trans_V01_Contig_1839_length=5880nt_GC=0.37
Carbon_fixation_pathways_in_prokaryotes	27	dehydrogenase	ec:1.3.99.1	map00720	Fau_Trans_V01_Contig_23884_length=636nt_GC=0.34
Carbon_fixation_pathways_in_prokaryotes	27	hydratase	ec:4.2.1.2	map00720	Fau_Trans_V01_Contig_6406_length=1818nt_GC=0.36
Chloroalkane_and_chloroalkene_degradation	8	epoxide_hydrolase	ec:3.3.2.10	map00625	Fau_Trans_V01_Contig_600_length=2998nt_GC=0.33,_Fau_Trans_V01_Contig_6965_length=1721nt_GC=0.42,_Fau_Trans_V01_Contig_7099_length=1701nt_GC=0.42
Chloroalkane_and_chloroalkene_degradation	8	dehydrogenase_(NAD+)	ec:1.2.1.3	map00625	Fau_Trans_V01_Contig_3647_length=2655nt_GC=0.36,_Fau_Trans_V01_Contig_4103_length=2434nt_GC=0.35,_Fau_Trans_V01_Contig_6812_length=1745nt_GC=0.47,_Fau_Trans_V01_Contig_6927_length=1728nt_GC=0.49
Chloroalkane_and_chloroalkene_degradation	8	dehydrogenase	ec:1.2.1.46	map00625	Fau_Trans_V01_Contig_9858_length=1357nt_GC=0.55
Toluene_degradation	8	dehydrogenase	ec:1.1.1.35	map00623	Fau_Trans_V01_Contig_10240_length=1322nt_GC=0.33,_Fau_Trans_V01_Contig_14809_length=982nt_GC=0.36,_Fau_Trans_V01_Contig_15229_length=959nt_GC=0.33,_Fau_Trans_V01_Contig_2898_length=3166nt_GC=0.38,_Fau_Trans_V01_Contig_3587_length=2684nt_GC=0.39,_Fau_Trans_V01_Contig_6655_length=1772nt_GC=0.34,_Fau_Trans_V01_Contig_7073_length=1705nt_GC=0.30
Toluene_degradation	8	dehydrogenase	ec:1.3.99.1	map00623	Fau_Trans_V01_Contig_23884_length=636nt_GC=0.34
Valine,_leucine_and_isoleucine_biosynthesis	2	ammonia-lyase	ec:4.3.1.19	map00290	Fau_Trans_V01_Contig_9167_length=1431nt_GC=0.39
Valine,_leucine_and_isoleucine_biosynthesis	2	transaminase	ec:2.6.1.42	map00290	Fau_Trans_V01_Contig_3249_length=2894nt_GC=0.34
Photosynthesis	1	reductase	ec:1.18.1.2	map00195	Fau_Trans_V01_Contig_13508_length=1063nt_GC=0.35
Biotin_metabolism	1	synthase_I	ec:2.3.1.41	map00780	Fau_Trans_V01_Contig_8136_length=1556nt_GC=0.36
Ubiquinone_and_other_terpenoid-quinone_biosynthesis	7	reductase_(warfarin-sensitive)	ec:1.1.4.1	map00130	Fau_Trans_V01_Contig_26058_length=591nt_GC=0.26
Ubiquinone_and_other_terpenoid-quinone_biosynthesis	7	dioxygenase	ec:1.13.11.27	map00130	Fau_Trans_V01_Contig_10244_length=1322nt_GC=0.34
Ubiquinone_and_other_terpenoid-quinone_biosynthesis	7	polyprenyltransferase	ec:2.5.1.39	map00130	Fau_Trans_V01_Contig_12448_length=1139nt_GC=0.37
Ubiquinone_and_other_terpenoid-quinone_biosynthesis	7	transaminase	ec:2.6.1.5	map00130	Fau_Trans_V01_Contig_5331_length=2042nt_GC=0.31,_Fau_Trans_V01_Contig_9727_length=1370nt_GC=0.57
Ubiquinone_and_other_terpenoid-quinone_biosynthesis	7	ligase	ec:6.2.1.12	map00130	Fau_Trans_V01_Contig_5572_length=1984nt_GC=0.32,_Fau_Trans_V01_Contig_8444_length=1516nt_GC=0.37
Pyruvate_metabolism	32	carboxykinase_(GTP)	ec:4.1.1.32	map00620	Fau_Trans_V01_Contig_4989_length=2137nt_GC=0.42
Pyruvate_metabolism	32	carboxylase	ec:6.4.1.2	map00620	Fau_Trans_V01_Contig_1784_length=6777nt_GC=0.39
Pyruvate_metabolism	32	carboxylase	ec:6.4.1.1	map00620	Fau_Trans_V01_Contig_2204_length=4158nt_GC=0.42,_Fau_Trans_V01_Contig_22560_length=670nt_GC=0.44
Pyruvate_metabolism	32	hydrolase	ec:3.1.2.6	map00620	Fau_Trans_V01_Contig_13816_length=1042nt_GC=0.31
Pyruvate_metabolism	32	hydrolase	ec:3.1.2.1	map00620	Fau_Trans_V01_Contig_7088_length=1702nt_GC=0.34
Pyruvate_metabolism	32	synthase	ec:2.3.3.9	map00620	Fau_Trans_V01_Contig_6538_length=1792nt_GC=0.32
Pyruvate_metabolism	32	ligase	ec:6.2.1.1	map00620	Fau_Trans_V01_Contig_3565_length=2695nt_GC=0.36,_Fau_Trans_V01_Contig_3821_length=2564nt_GC=0.39,_Fau_Trans_V01_Contig_4362_length=2335nt_GC=0.44
Pyruvate_metabolism	32	acetyltransferase	ec:2.3.1.12	map00620	Fau_Trans_V01_Contig_5355_length=2035nt_GC=0.32
Pyruvate_metabolism	32	dehydrogenase_(NADP+)	ec:1.1.1.82	map00620	Fau_Trans_V01_Contig_10063_length=1338nt_GC=0.38
Pyruvate_metabolism	32	reductase_(NADP+)	ec:1.1.1.79	map00620	Fau_Trans_V01_Contig_10110_length=1333nt_GC=0.39,_Fau_Trans_V01_Contig_10136_length=1331nt_GC=0.34
Pyruvate_metabolism	32	lyase	ec:4.4.1.5	map00620	Fau_Trans_V01_Contig_10244_length=1322nt_GC=0.34,_Fau_Trans_V01_Contig_5468_length=2008nt_GC=0.30
Pyruvate_metabolism	32	acetylphosphatase	ec:3.6.1.7	map00620	Fau_Trans_V01_Contig_37742_length=443nt_GC=0.30
Pyruvate_metabolism	32	dehydrogenase_(NAD+)	ec:1.2.1.3	map00620	Fau_Trans_V01_Contig_3647_length=2655nt_GC=0.36,_Fau_Trans_V01_Contig_4103_length=2434nt_GC=0.35,_Fau_Trans_V01_Contig_6812_length=1745nt_GC=0.47,_Fau_Trans_V01_Contig_6927_length=1728nt_GC=0.49
Pyruvate_metabolism	32	dehydrogenase_(oxaloacetate-decarboxylating)_(NADP+)	ec:1.1.1.40	map00620	Fau_Trans_V01_Contig_3873_length=2539nt_GC=0.33,_Fau_Trans_V01_Contig_4282_length=2360nt_GC=0.37
Pyruvate_metabolism	32	dehydrogenase_(decarboxylating)	ec:1.1.1.39	map00620	Fau_Trans_V01_Contig_3873_length=2539nt_GC=0.33,_Fau_Trans_V01_Contig_4282_length=2360nt_GC=0.37
Pyruvate_metabolism	32	dehydrogenase	ec:1.1.1.37	map00620	Fau_Trans_V01_Contig_10063_length=1338nt_GC=0.38,_Fau_Trans_V01_Contig_6020_length=1891nt_GC=0.33
Pyruvate_metabolism	32	C-acetyltransferase	ec:2.3.1.9	map00620	Fau_Trans_V01_Contig_3587_length=2684nt_GC=0.39,_Fau_Trans_V01_Contig_5057_length=2109nt_GC=0.37,_Fau_Trans_V01_Contig_8480_length=1512nt_GC=0.37
Pyruvate_metabolism	32	reductase	ec:1.1.1.21	map00620	Fau_Trans_V01_Contig_9504_length=1393nt_GC=0.33
Pyruvate_metabolism	32	dehydrogenase_(acetyl-transferring)	ec:1.2.4.1	map00620	Fau_Trans_V01_Contig_8053_length=1568nt_GC=0.33,_Fau_Trans_V01_Contig_9320_length=1414nt_GC=0.35
Pyruvate_metabolism	32	dehydrogenase	ec:1.8.1.4	map00620	Fau_Trans_V01_Contig_10175_length=1328nt_GC=0.38
Pyruvate_metabolism	32	kinase	ec:2.7.1.40	map00620	Fau_Trans_V01_Contig_6549_length=1790nt_GC=0.37
Butirosin_and_neomycin_biosynthesis	2	glucokinase_(phosphorylating)	ec:2.7.1.2	map00524	Fau_Trans_V01_Contig_6617_length=1779nt_GC=0.37
Butirosin_and_neomycin_biosynthesis	2	hexokinase_type_IV_glucokinase	ec:2.7.1.1	map00524	Fau_Trans_V01_Contig_6387_length=1822nt_GC=0.41
Polyketide_sugar_unit_biosynthesis	1	4,6-dehydratase	ec:4.2.1.46	map00523	Fau_Trans_V01_Contig_6574_length=1787nt_GC=0.33
Oxidative_phosphorylation	48	dehydrogenase	ec:1.6.99.3	map00190	Fau_Trans_V01_Contig_19911_length=749nt_GC=0.45,_Fau_Trans_V01_Contig_39430_length=429nt_GC=0.34,_Fau_Trans_V01_Contig_8708_length=1484nt_GC=0.37
Oxidative_phosphorylation	48	reductase	ec:1.10.2.2	map00190	Fau_Trans_V01_Contig_10586_length=1290nt_GC=0.43,_Fau_Trans_V01_Contig_2884_length=3178nt_GC=0.38,_Fau_Trans_V01_Contig_7984_length=1577nt_GC=0.46
Oxidative_phosphorylation	48	ATPase	ec:3.6.3.6	map00190	Fau_Trans_V01_Contig_10444_length=1304nt_GC=0.34,_Fau_Trans_V01_Contig_13182_length=1085nt_GC=0.35,_Fau_Trans_V01_Contig_14499_length=1000nt_GC=0.34,_Fau_Trans_V01_Contig_19630_length=759nt_GC=0.29,_Fau_Trans_V01_Contig_25088_length=610nt_GC=0.30,_Fau_Trans_V01_Contig_27631_length=562nt_GC=0.36,_Fau_Trans_V01_Contig_31166_length=512nt_GC=0.36,_Fau_Trans_V01_Contig_3844_length=2553nt_GC=0.30,_Fau_…
Oxidative_phosphorylation	48	dehydrogenase_(ubiquinone)	ec:1.3.5.1	map00190	Fau_Trans_V01_Contig_3734_length=2609nt_GC=0.38,_Fau_Trans_V01_Contig_9838_length=1359nt_GC=0.34
Oxidative_phosphorylation	48	reductase_(H+-translocating)	ec:1.6.5.3	map00190	Fau_Trans_V01_Contig_13884_length=1038nt_GC=0.33,_Fau_Trans_V01_Contig_15241_length=958nt_GC=0.30,_Fau_Trans_V01_Contig_15256_length=958nt_GC=0.31,_Fau_Trans_V01_Contig_17746_length=833nt_GC=0.26,_Fau_Trans_V01_Contig_18960_length=782nt_GC=0.35,_Fau_Trans_V01_Contig_19262_length=771nt_GC=0.36,_Fau_Trans_V01_Contig_23625_length=642nt_GC=0.30,_Fau_Trans_V01_Contig_29043_length=541nt_GC=0.27,_Fau_Tr…
Oxidative_phosphorylation	48	diphosphatase	ec:3.6.1.1	map00190	Fau_Trans_V01_Contig_12020_length=1172nt_GC=0.40,_Fau_Trans_V01_Contig_16145_length=909nt_GC=0.34
Oxidative_phosphorylation	48	dehydrogenase	ec:1.3.99.1	map00190	Fau_Trans_V01_Contig_23884_length=636nt_GC=0.34
Oxidative_phosphorylation	48	oxidase	ec:1.9.3.1	map00190	Fau_Trans_V01_Contig_13016_length=1099nt_GC=0.28,_Fau_Trans_V01_Contig_15432_length=948nt_GC=0.34,_Fau_Trans_V01_Contig_16073_length=913nt_GC=0.34,_Fau_Trans_V01_Contig_16787_length=877nt_GC=0.38,_Fau_Trans_V01_Contig_31502_length=507nt_GC=0.29,_Fau_Trans_V01_Contig_6526_length=1795nt_GC=0.39,_Fau_Trans_V01_Contig_7281_length=1671nt_GC=0.32,_Fau_Trans_V01_Contig_8375_length=1522nt_GC=0.39,_Fau_Tr…
Pentose_phosphate_pathway	22	phosphohexokinase	ec:2.7.1.11	map00030	Fau_Trans_V01_Contig_3499_length=2733nt_GC=0.39
Pentose_phosphate_pathway	22	diphosphokinase	ec:2.7.6.1	map00030	Fau_Trans_V01_Contig_10848_length=1268nt_GC=0.39,_Fau_Trans_V01_Contig_8292_length=1534nt_GC=0.36
Pentose_phosphate_pathway	22	isomerase	ec:5.3.1.9	map00030	Fau_Trans_V01_Contig_1900_length=5360nt_GC=0.34
Pentose_phosphate_pathway	22	isomerase	ec:5.3.1.6	map00030	Fau_Trans_V01_Contig_13796_length=1044nt_GC=0.32
Pentose_phosphate_pathway	22	3-epimerase	ec:5.1.3.1	map00030	Fau_Trans_V01_Contig_20808_length=719nt_GC=0.44
Pentose_phosphate_pathway	22	phosphogluconolactonase	ec:3.1.1.31	map00030	Fau_Trans_V01_Contig_14921_length=977nt_GC=0.30
Pentose_phosphate_pathway	22	lactonase	ec:3.1.1.17	map00030	Fau_Trans_V01_Contig_10426_length=1305nt_GC=0.31,_Fau_Trans_V01_Contig_11576_length=1208nt_GC=0.36,_Fau_Trans_V01_Contig_13802_length=1043nt_GC=0.36
Pentose_phosphate_pathway	22	dihydroxyacetonetransferase	ec:2.2.1.2	map00030	Fau_Trans_V01_Contig_12175_length=1160nt_GC=0.36
Pentose_phosphate_pathway	22	glycolaldehydetransferase	ec:2.2.1.1	map00030	Fau_Trans_V01_Contig_4921_length=2154nt_GC=0.36
Pentose_phosphate_pathway	22	hexose_diphosphatase	ec:3.1.3.11	map00030	Fau_Trans_V01_Contig_12717_length=1119nt_GC=0.35
Pentose_phosphate_pathway	22	aldolase	ec:4.1.2.13	map00030	Fau_Trans_V01_Contig_550_length=1069nt_GC=0.47,_Fau_Trans_V01_Contig_9076_length=1441nt_GC=0.39
Pentose_phosphate_pathway	22	dehydrogenase	ec:1.1.1.49	map00030	Fau_Trans_V01_Contig_4133_length=2423nt_GC=0.34
Pentose_phosphate_pathway	22	dehydrogenase_(NADP+-dependent,_decarboxylating)	ec:1.1.1.44	map00030	Fau_Trans_V01_Contig_10110_length=1333nt_GC=0.39,_Fau_Trans_V01_Contig_7133_length=1695nt_GC=0.40
Pentose_phosphate_pathway	22	phosphodeoxyribomutase	ec:5.4.2.7	map00030	Fau_Trans_V01_Contig_4037_length=2462nt_GC=0.31
Pentose_phosphate_pathway	22	(alpha-D-glucose-1,6-bisphosphate-dependent)	ec:5.4.2.2	map00030	Fau_Trans_V01_Contig_3729_length=2611nt_GC=0.35,_Fau_Trans_V01_Contig_4037_length=2462nt_GC=0.31,_Fau_Trans_V01_Contig_9810_length=1362nt_GC=0.50
Pentose_phosphate_pathway	22	aldolase	ec:4.1.2.4	map00030	Fau_Trans_V01_Contig_11892_length=1183nt_GC=0.31
Streptomycin_biosynthesis	10	4,6-dehydratase	ec:4.2.1.46	map00521	Fau_Trans_V01_Contig_6574_length=1787nt_GC=0.33
Streptomycin_biosynthesis	10	glucokinase_(phosphorylating)	ec:2.7.1.2	map00521	Fau_Trans_V01_Contig_6617_length=1779nt_GC=0.37
Streptomycin_biosynthesis	10	hexokinase_type_IV_glucokinase	ec:2.7.1.1	map00521	Fau_Trans_V01_Contig_6387_length=1822nt_GC=0.41
Streptomycin_biosynthesis	10	phosphatase	ec:3.1.3.25	map00521	Fau_Trans_V01_Contig_10778_length=1274nt_GC=0.30,_Fau_Trans_V01_Contig_12149_length=1161nt_GC=0.40,_Fau_Trans_V01_Contig_7637_length=1622nt_GC=0.31
Streptomycin_biosynthesis	10	synthase	ec:5.5.1.4	map00521	Fau_Trans_V01_Contig_5335_length=2041nt_GC=0.32
Streptomycin_biosynthesis	10	(alpha-D-glucose-1,6-bisphosphate-dependent)	ec:5.4.2.2	map00521	Fau_Trans_V01_Contig_3729_length=2611nt_GC=0.35,_Fau_Trans_V01_Contig_4037_length=2462nt_GC=0.31,_Fau_Trans_V01_Contig_9810_length=1362nt_GC=0.50
Methane_metabolism	18	decarboxylase	ec:4.1.1.79	map00680	Fau_Trans_V01_Contig_10986_length=1256nt_GC=0.36
Methane_metabolism	18	phosphohexokinase	ec:2.7.1.11	map00680	Fau_Trans_V01_Contig_3499_length=2733nt_GC=0.39
Methane_metabolism	18	hydratase	ec:4.2.1.11	map00680	Fau_Trans_V01_Contig_3038_length=3038nt_GC=0.33
Methane_metabolism	18	hydroxymethyltransferase	ec:2.1.2.1	map00680	Fau_Trans_V01_Contig_6915_length=1730nt_GC=0.38
Methane_metabolism	18	hexose_diphosphatase	ec:3.1.3.11	map00680	Fau_Trans_V01_Contig_12717_length=1119nt_GC=0.35
Methane_metabolism	18	ligase	ec:6.2.1.1	map00680	Fau_Trans_V01_Contig_3565_length=2695nt_GC=0.36,_Fau_Trans_V01_Contig_3821_length=2564nt_GC=0.39,_Fau_Trans_V01_Contig_4362_length=2335nt_GC=0.44
Methane_metabolism	18	dehydrogenase	ec:1.1.1.95	map00680	Fau_Trans_V01_Contig_9682_length=1375nt_GC=0.43
Methane_metabolism	18	phosphatase	ec:3.1.3.3	map00680	Fau_Trans_V01_Contig_17931_length=825nt_GC=0.31,_Fau_Trans_V01_Contig_417_length=950nt_GC=0.29
Methane_metabolism	18	dehydrogenase	ec:1.1.1.284	map00680	Fau_Trans_V01_Contig_9858_length=1357nt_GC=0.55
Methane_metabolism	18	aldolase	ec:4.1.2.13	map00680	Fau_Trans_V01_Contig_550_length=1069nt_GC=0.47,_Fau_Trans_V01_Contig_9076_length=1441nt_GC=0.39
Methane_metabolism	18	dehydrogenase	ec:1.1.1.37	map00680	Fau_Trans_V01_Contig_10063_length=1338nt_GC=0.38,_Fau_Trans_V01_Contig_6020_length=1891nt_GC=0.33
Methane_metabolism	18	dehydrogenase	ec:1.1.1.29	map00680	Fau_Trans_V01_Contig_10136_length=1331nt_GC=0.34
Methane_metabolism	18	dehydrogenase	ec:1.2.1.46	map00680	Fau_Trans_V01_Contig_9858_length=1357nt_GC=0.55
Methane_metabolism	18	transaminase	ec:2.6.1.52	map00680	Fau_Trans_V01_Contig_8839_length=1469nt_GC=0.38
Amino_sugar_and_nucleotide_sugar_metabolism	36	decarboxylase	ec:4.1.1.35	map00520	Fau_Trans_V01_Contig_6574_length=1787nt_GC=0.33
Amino_sugar_and_nucleotide_sugar_metabolism	36	5'-epimerase	ec:5.1.3.12	map00520	Fau_Trans_V01_Contig_4325_length=2345nt_GC=0.34
Amino_sugar_and_nucleotide_sugar_metabolism	36	4,6-dehydratase	ec:4.2.1.47	map00520	Fau_Trans_V01_Contig_9307_length=1415nt_GC=0.37
Amino_sugar_and_nucleotide_sugar_metabolism	36	isomerase	ec:5.3.1.9	map00520	Fau_Trans_V01_Contig_1900_length=5360nt_GC=0.34
Amino_sugar_and_nucleotide_sugar_metabolism	36	isomerase	ec:5.3.1.8	map00520	Fau_Trans_V01_Contig_312_length=1829nt_GC=0.32
Amino_sugar_and_nucleotide_sugar_metabolism	36	galactokinase_(phosphorylating)	ec:2.7.1.6	map00520	Fau_Trans_V01_Contig_2815_length=3245nt_GC=0.34,_Fau_Trans_V01_Contig_4673_length=2228nt_GC=0.36,_Fau_Trans_V01_Contig_5462_length=2011nt_GC=0.40,_Fau_Trans_V01_Contig_5878_length=1918nt_GC=0.34,_Fau_Trans_V01_Contig_7314_length=1666nt_GC=0.34
Amino_sugar_and_nucleotide_sugar_metabolism	36	glucokinase_(phosphorylating)	ec:2.7.1.2	map00520	Fau_Trans_V01_Contig_6617_length=1779nt_GC=0.37
Amino_sugar_and_nucleotide_sugar_metabolism	36	hexokinase_type_IV_glucokinase	ec:2.7.1.1	map00520	Fau_Trans_V01_Contig_6387_length=1822nt_GC=0.41
Amino_sugar_and_nucleotide_sugar_metabolism	36	4-epimerase	ec:5.1.3.2	map00520	Fau_Trans_V01_Contig_12320_length=1150nt_GC=0.36,_Fau_Trans_V01_Contig_9465_length=1397nt_GC=0.37
Amino_sugar_and_nucleotide_sugar_metabolism	36	reductase	ec:1.1.1.187	map00520	Fau_Trans_V01_Contig_10768_length=1275nt_GC=0.30
Amino_sugar_and_nucleotide_sugar_metabolism	36	hexosaminidase	ec:3.2.1.52	map00520	Fau_Trans_V01_Contig_5135_length=2091nt_GC=0.45,_Fau_Trans_V01_Contig_5140_length=2089nt_GC=0.42
Amino_sugar_and_nucleotide_sugar_metabolism	36	uridylyltransferase	ec:2.7.7.9	map00520	Fau_Trans_V01_Contig_5417_length=2020nt_GC=0.36
Amino_sugar_and_nucleotide_sugar_metabolism	36	acylneuraminate_9-phosphatase	ec:3.1.3.29	map00520	Fau_Trans_V01_Contig_10744_length=1278nt_GC=0.41
Amino_sugar_and_nucleotide_sugar_metabolism	36	reductase	ec:1.6.2.2	map00520	Fau_Trans_V01_Contig_12372_length=1145nt_GC=0.31,_Fau_Trans_V01_Contig_58939_length=320nt_GC=0.24
Amino_sugar_and_nucleotide_sugar_metabolism	36	adenylyltransferase	ec:2.7.7.27	map00520	Fau_Trans_V01_Contig_2208_length=4152nt_GC=0.34
Amino_sugar_and_nucleotide_sugar_metabolism	36	diphosphorylase	ec:2.7.7.23	map00520	Fau_Trans_V01_Contig_6764_length=1753nt_GC=0.39
Amino_sugar_and_nucleotide_sugar_metabolism	36	guanylyltransferase	ec:2.7.7.13	map00520	Fau_Trans_V01_Contig_7979_length=1577nt_GC=0.43
Amino_sugar_and_nucleotide_sugar_metabolism	36	uridylyltransferase	ec:2.7.7.12	map00520	Fau_Trans_V01_Contig_9415_length=1403nt_GC=0.35
Amino_sugar_and_nucleotide_sugar_metabolism	36	deaminase	ec:3.5.99.6	map00520	Fau_Trans_V01_Contig_10736_length=1278nt_GC=0.31
Amino_sugar_and_nucleotide_sugar_metabolism	36	deacetylase	ec:3.5.1.25	map00520	Fau_Trans_V01_Contig_7795_length=1599nt_GC=0.37
Amino_sugar_and_nucleotide_sugar_metabolism	36	synthase	ec:1.1.1.271	map00520	Fau_Trans_V01_Contig_10768_length=1275nt_GC=0.30
Amino_sugar_and_nucleotide_sugar_metabolism	36	N-acetyltransferase	ec:2.3.1.4	map00520	Fau_Trans_V01_Contig_1346_length=1335nt_GC=0.34
Amino_sugar_and_nucleotide_sugar_metabolism	36	6-dehydrogenase	ec:1.1.1.22	map00520	Fau_Trans_V01_Contig_4754_length=2202nt_GC=0.34
Amino_sugar_and_nucleotide_sugar_metabolism	36	mannose_phosphomutase	ec:5.4.2.8	map00520	Fau_Trans_V01_Contig_11708_length=1197nt_GC=0.30
Amino_sugar_and_nucleotide_sugar_metabolism	36	mutase	ec:5.4.2.3	map00520	Fau_Trans_V01_Contig_9810_length=1362nt_GC=0.50
Amino_sugar_and_nucleotide_sugar_metabolism	36	(alpha-D-glucose-1,6-bisphosphate-dependent)	ec:5.4.2.2	map00520	Fau_Trans_V01_Contig_3729_length=2611nt_GC=0.35,_Fau_Trans_V01_Contig_4037_length=2462nt_GC=0.31,_Fau_Trans_V01_Contig_9810_length=1362nt_GC=0.50
Amino_sugar_and_nucleotide_sugar_metabolism	36	transaminase_(isomerizing)	ec:2.6.1.16	map00520	Fau_Trans_V01_Contig_4474_length=2297nt_GC=0.42,_Fau_Trans_V01_Contig_4680_length=2224nt_GC=0.41
Amino_sugar_and_nucleotide_sugar_metabolism	36	kinase	ec:2.7.1.59	map00520	Fau_Trans_V01_Contig_4530_length=2277nt_GC=0.37
Nitrogen_metabolism	6	dehydrogenase_(NADP+)	ec:1.4.1.4	map00910	Fau_Trans_V01_Contig_29151_length=540nt_GC=0.48
Nitrogen_metabolism	6	dehydrogenase_[NAD(P)+]	ec:1.4.1.3	map00910	Fau_Trans_V01_Contig_12890_length=1106nt_GC=0.46,_Fau_Trans_V01_Contig_9299_length=1416nt_GC=0.41
Nitrogen_metabolism	6	dehydrogenase	ec:1.4.1.2	map00910	Fau_Trans_V01_Contig_12890_length=1106nt_GC=0.46,_Fau_Trans_V01_Contig_29151_length=540nt_GC=0.48,_Fau_Trans_V01_Contig_9299_length=1416nt_GC=0.41
Nitrogen_metabolism	6	synthase_(ammonia)	ec:6.3.4.16	map00910	Fau_Trans_V01_Contig_1877_length=5507nt_GC=0.40
Nitrogen_metabolism	6	acetonitrilase	ec:3.5.5.1	map00910	Fau_Trans_V01_Contig_7968_length=1579nt_GC=0.34
Nitrogen_metabolism	6	ligase	ec:6.3.1.2	map00910	Fau_Trans_V01_Contig_12617_length=1127nt_GC=0.50
Glutathione_metabolism	31	decarboxylase	ec:4.1.1.17	map00480	Fau_Trans_V01_Contig_4847_length=2175nt_GC=0.42
Glutathione_metabolism	31	gamma-glutamyl-amino_acid_cyclotransferase	ec:2.3.2.4	map00480	Fau_Trans_V01_Contig_1308_length=1116nt_GC=0.30,_Fau_Trans_V01_Contig_20009_length=746nt_GC=0.30
Glutathione_metabolism	31	glutamyl_transpeptidase	ec:2.3.2.2	map00480	Fau_Trans_V01_Contig_3965_length=2490nt_GC=0.42,_Fau_Trans_V01_Contig_4645_length=2236nt_GC=0.42
Glutathione_metabolism	31	synthase	ec:6.3.2.3	map00480	Fau_Trans_V01_Contig_7309_length=1667nt_GC=0.33
Glutathione_metabolism	31	ligase	ec:6.3.2.2	map00480	Fau_Trans_V01_Contig_18069_length=818nt_GC=0.33,_Fau_Trans_V01_Contig_3929_length=2510nt_GC=0.34,_Fau_Trans_V01_Contig_7162_length=1690nt_GC=0.33
Glutathione_metabolism	31	peroxidase	ec:1.11.1.9	map00480	Fau_Trans_V01_Contig_12859_length=1108nt_GC=0.30,_Fau_Trans_V01_Contig_13369_length=1073nt_GC=0.31,_Fau_Trans_V01_Contig_15460_length=946nt_GC=0.36,_Fau_Trans_V01_Contig_20553_length=727nt_GC=0.34,_Fau_Trans_V01_Contig_25831_length=595nt_GC=0.33,_Fau_Trans_V01_Contig_31269_length=510nt_GC=0.36,_Fau_Trans_V01_Contig_7919_length=1584nt_GC=0.37,_Fau_Trans_V01_Contig_8758_length=1479nt_GC=0.31
Glutathione_metabolism	31	thioredoxin_peroxidase	ec:1.11.1.15	map00480	Fau_Trans_V01_Contig_15500_length=944nt_GC=0.38,_Fau_Trans_V01_Contig_29559_length=534nt_GC=0.28
Glutathione_metabolism	31	glutathione_peroxidase	ec:1.11.1.12	map00480	Fau_Trans_V01_Contig_20553_length=727nt_GC=0.34
Glutathione_metabolism	31	reductase	ec:1.17.4.1	map00480	Fau_Trans_V01_Contig_4058_length=2452nt_GC=0.30,_Fau_Trans_V01_Contig_6679_length=1769nt_GC=0.31,_Fau_Trans_V01_Contig_7110_length=1699nt_GC=0.31
Glutathione_metabolism	31	(ATP-hydrolysing)	ec:3.5.2.9	map00480	Fau_Trans_V01_Contig_5690_length=1959nt_GC=0.49
Glutathione_metabolism	31	dehydrogenase	ec:1.1.1.49	map00480	Fau_Trans_V01_Contig_4133_length=2423nt_GC=0.34
Glutathione_metabolism	31	dehydrogenase_(NADP+-dependent,_decarboxylating)	ec:1.1.1.44	map00480	Fau_Trans_V01_Contig_10110_length=1333nt_GC=0.39,_Fau_Trans_V01_Contig_7133_length=1695nt_GC=0.40
Glutathione_metabolism	31	dehydrogenase_(NADP+)	ec:1.1.1.42	map00480	Fau_Trans_V01_Contig_3401_length=2797nt_GC=0.33,_Fau_Trans_V01_Contig_7051_length=1708nt_GC=0.34
Glutathione_metabolism	31	synthase	ec:2.5.1.22	map00480	Fau_Trans_V01_Contig_12907_length=1105nt_GC=0.31
Glutathione_metabolism	31	transferase	ec:2.5.1.18	map00480	Fau_Trans_V01_Contig_12859_length=1108nt_GC=0.30,_Fau_Trans_V01_Contig_25831_length=595nt_GC=0.33,_Fau_Trans_V01_Contig_31269_length=510nt_GC=0.36,_Fau_Trans_V01_Contig_7919_length=1584nt_GC=0.37,_Fau_Trans_V01_Contig_8758_length=1479nt_GC=0.31
Glutathione_metabolism	31	synthase	ec:2.5.1.16	map00480	Fau_Trans_V01_Contig_12907_length=1105nt_GC=0.31,_Fau_Trans_V01_Contig_8813_length=1473nt_GC=0.31
Glutathione_metabolism	31	reductase	ec:1.8.1.7	map00480	Fau_Trans_V01_Contig_18560_length=798nt_GC=0.40
Aminoacyl-tRNA_biosynthesis	34	ligase	ec:6.1.1.9	map00970	Fau_Trans_V01_Contig_2444_length=3700nt_GC=0.34,_Fau_Trans_V01_Contig_2991_length=3087nt_GC=0.30
Aminoacyl-tRNA_biosynthesis	34	ligase	ec:6.1.1.7	map00970	Fau_Trans_V01_Contig_4961_length=2145nt_GC=0.37
Aminoacyl-tRNA_biosynthesis	34	ligase	ec:6.1.1.6	map00970	Fau_Trans_V01_Contig_5634_length=1970nt_GC=0.39
Aminoacyl-tRNA_biosynthesis	34	ligase	ec:6.1.1.5	map00970	Fau_Trans_V01_Contig_2333_length=3871nt_GC=0.33,_Fau_Trans_V01_Contig_3821_length=2564nt_GC=0.39
Aminoacyl-tRNA_biosynthesis	34	ligase	ec:6.1.1.4	map00970	Fau_Trans_V01_Contig_2379_length=3785nt_GC=0.35
Aminoacyl-tRNA_biosynthesis	34	ligase	ec:6.1.1.3	map00970	Fau_Trans_V01_Contig_4211_length=2389nt_GC=0.35
Aminoacyl-tRNA_biosynthesis	34	ligase	ec:6.1.1.2	map00970	Fau_Trans_V01_Contig_4672_length=2228nt_GC=0.30
Aminoacyl-tRNA_biosynthesis	34	ligase	ec:6.1.1.1	map00970	Fau_Trans_V01_Contig_10741_length=1278nt_GC=0.45,_Fau_Trans_V01_Contig_5921_length=1911nt_GC=0.33,_Fau_Trans_V01_Contig_9290_length=1417nt_GC=0.31
Aminoacyl-tRNA_biosynthesis	34	synthase_(glutamine-hydrolysing)	ec:6.3.5.7	map00970	Fau_Trans_V01_Contig_5273_length=2054nt_GC=0.30,_Fau_Trans_V01_Contig_7655_length=1619nt_GC=0.34
Aminoacyl-tRNA_biosynthesis	34	ligase	ec:6.1.1.24	map00970	Fau_Trans_V01_Contig_7239_length=1679nt_GC=0.31
Aminoacyl-tRNA_biosynthesis	34	ligase	ec:6.1.1.23	map00970	Fau_Trans_V01_Contig_5366_length=2032nt_GC=0.35
Aminoacyl-tRNA_biosynthesis	34	ligase	ec:6.1.1.22	map00970	Fau_Trans_V01_Contig_6669_length=1770nt_GC=0.37
Aminoacyl-tRNA_biosynthesis	34	ligase	ec:6.1.1.21	map00970	Fau_Trans_V01_Contig_381_length=1959nt_GC=0.34,_Fau_Trans_V01_Contig_4537_length=2275nt_GC=0.39
Aminoacyl-tRNA_biosynthesis	34	ligase	ec:6.1.1.20	map00970	Fau_Trans_V01_Contig_3966_length=2490nt_GC=0.37,_Fau_Trans_V01_Contig_5327_length=2042nt_GC=0.32,_Fau_Trans_V01_Contig_6826_length=1743nt_GC=0.45
Aminoacyl-tRNA_biosynthesis	34	ligase	ec:6.1.1.19	map00970	Fau_Trans_V01_Contig_4063_length=2451nt_GC=0.35,_Fau_Trans_V01_Contig_4311_length=2351nt_GC=0.32
Aminoacyl-tRNA_biosynthesis	34	ligase	ec:6.1.1.18	map00970	Fau_Trans_V01_Contig_3697_length=2626nt_GC=0.33
Aminoacyl-tRNA_biosynthesis	34	ligase	ec:6.1.1.17	map00970	Fau_Trans_V01_Contig_3346_length=2833nt_GC=0.35,_Fau_Trans_V01_Contig_3548_length=2703nt_GC=0.35,_Fau_Trans_V01_Contig_3697_length=2626nt_GC=0.33,_Fau_Trans_V01_Contig_7239_length=1679nt_GC=0.31
Aminoacyl-tRNA_biosynthesis	34	ligase	ec:6.1.1.16	map00970	Fau_Trans_V01_Contig_3244_length=2896nt_GC=0.32
Aminoacyl-tRNA_biosynthesis	34	ligase	ec:6.1.1.15	map00970	Fau_Trans_V01_Contig_3346_length=2833nt_GC=0.35,_Fau_Trans_V01_Contig_3548_length=2703nt_GC=0.35,_Fau_Trans_V01_Contig_3697_length=2626nt_GC=0.33
Aminoacyl-tRNA_biosynthesis	34	ligase	ec:6.1.1.14	map00970	Fau_Trans_V01_Contig_4301_length=2355nt_GC=0.37
Aminoacyl-tRNA_biosynthesis	34	ligase	ec:6.1.1.12	map00970	Fau_Trans_V01_Contig_4245_length=2376nt_GC=0.34,_Fau_Trans_V01_Contig_5366_length=2032nt_GC=0.35
Aminoacyl-tRNA_biosynthesis	34	ligase	ec:6.1.1.11	map00970	Fau_Trans_V01_Contig_6483_length=1804nt_GC=0.34,_Fau_Trans_V01_Contig_9679_length=1375nt_GC=0.38
Aminoacyl-tRNA_biosynthesis	34	ligase	ec:6.1.1.10	map00970	Fau_Trans_V01_Contig_10741_length=1278nt_GC=0.45,_Fau_Trans_V01_Contig_3591_length=2683nt_GC=0.32,_Fau_Trans_V01_Contig_3658_length=2646nt_GC=0.33
Tryptophan_metabolism	30	decarboxylase	ec:4.1.1.28	map00380	Fau_Trans_V01_Contig_3991_length=2480nt_GC=0.43,_Fau_Trans_V01_Contig_5708_length=1954nt_GC=0.41,_Fau_Trans_V01_Contig_5775_length=1941nt_GC=0.49,_Fau_Trans_V01_Contig_83391_length=214nt_GC=0.48
Tryptophan_metabolism	30	hydratase	ec:4.2.1.17	map00380	Fau_Trans_V01_Contig_13351_length=1074nt_GC=0.36,_Fau_Trans_V01_Contig_13755_length=1047nt_GC=0.32,_Fau_Trans_V01_Contig_2898_length=3166nt_GC=0.38,_Fau_Trans_V01_Contig_3587_length=2684nt_GC=0.39,_Fau_Trans_V01_Contig_7073_length=1705nt_GC=0.30
Tryptophan_metabolism	30	equilase	ec:1.11.1.6	map00380	Fau_Trans_V01_Contig_5709_length=1954nt_GC=0.34
Tryptophan_metabolism	30	acylamidase	ec:3.5.1.4	map00380	Fau_Trans_V01_Contig_6375_length=1826nt_GC=0.40
Tryptophan_metabolism	30	5-monooxygenase	ec:1.14.16.4	map00380	Fau_Trans_V01_Contig_6622_length=1778nt_GC=0.42,_Fau_Trans_V01_Contig_7152_length=1692nt_GC=0.34
Tryptophan_metabolism	30	dehydrogenase_(NAD+)	ec:1.2.1.3	map00380	Fau_Trans_V01_Contig_3647_length=2655nt_GC=0.36,_Fau_Trans_V01_Contig_4103_length=2434nt_GC=0.35,_Fau_Trans_V01_Contig_6812_length=1745nt_GC=0.47,_Fau_Trans_V01_Contig_6927_length=1728nt_GC=0.49
Tryptophan_metabolism	30	C-acetyltransferase	ec:2.3.1.9	map00380	Fau_Trans_V01_Contig_3587_length=2684nt_GC=0.39,_Fau_Trans_V01_Contig_5057_length=2109nt_GC=0.37,_Fau_Trans_V01_Contig_8480_length=1512nt_GC=0.37
Tryptophan_metabolism	30	dehydrogenase	ec:1.1.1.35	map00380	Fau_Trans_V01_Contig_10240_length=1322nt_GC=0.33,_Fau_Trans_V01_Contig_14809_length=982nt_GC=0.36,_Fau_Trans_V01_Contig_15229_length=959nt_GC=0.33,_Fau_Trans_V01_Contig_2898_length=3166nt_GC=0.38,_Fau_Trans_V01_Contig_3587_length=2684nt_GC=0.39,_Fau_Trans_V01_Contig_6655_length=1772nt_GC=0.34,_Fau_Trans_V01_Contig_7073_length=1705nt_GC=0.30
Tryptophan_metabolism	30	2,3-dioxygenase	ec:1.13.11.11	map00380	Fau_Trans_V01_Contig_9630_length=1381nt_GC=0.31
Tryptophan_metabolism	30	dehydrogenase_(succinyl-transferring)	ec:1.2.4.2	map00380	Fau_Trans_V01_Contig_6720_length=1763nt_GC=0.45
Tryptophan_metabolism	30	acetonitrilase	ec:3.5.5.1	map00380	Fau_Trans_V01_Contig_7968_length=1579nt_GC=0.34
Tryptophan_metabolism	30	transaminase	ec:2.6.1.7	map00380	Fau_Trans_V01_Contig_18169_length=813nt_GC=0.32,_Fau_Trans_V01_Contig_5331_length=2042nt_GC=0.31,_Fau_Trans_V01_Contig_59019_length=320nt_GC=0.39,_Fau_Trans_V01_Contig_7460_length=1647nt_GC=0.38
Carbon_fixation_in_photosynthetic_organisms	20	heptulokinase	ec:2.7.1.14	map00710	Fau_Trans_V01_Contig_898_length=2039nt_GC=0.34
Carbon_fixation_in_photosynthetic_organisms	20	isomerase	ec:5.3.1.6	map00710	Fau_Trans_V01_Contig_13796_length=1044nt_GC=0.32
Carbon_fixation_in_photosynthetic_organisms	20	isomerase	ec:5.3.1.1	map00710	Fau_Trans_V01_Contig_12979_length=1101nt_GC=0.31
Carbon_fixation_in_photosynthetic_organisms	20	3-epimerase	ec:5.1.3.1	map00710	Fau_Trans_V01_Contig_20808_length=719nt_GC=0.44
Carbon_fixation_in_photosynthetic_organisms	20	glycolaldehydetransferase	ec:2.2.1.1	map00710	Fau_Trans_V01_Contig_4921_length=2154nt_GC=0.36
Carbon_fixation_in_photosynthetic_organisms	20	hexose_diphosphatase	ec:3.1.3.11	map00710	Fau_Trans_V01_Contig_12717_length=1119nt_GC=0.35
Carbon_fixation_in_photosynthetic_organisms	20	kinase	ec:2.7.2.3	map00710	Fau_Trans_V01_Contig_19010_length=780nt_GC=0.35,_Fau_Trans_V01_Contig_19094_length=777nt_GC=0.34
Carbon_fixation_in_photosynthetic_organisms	20	dehydrogenase_(NADP+)	ec:1.1.1.82	map00710	Fau_Trans_V01_Contig_10063_length=1338nt_GC=0.38
Carbon_fixation_in_photosynthetic_organisms	20	aldolase	ec:4.1.2.13	map00710	Fau_Trans_V01_Contig_550_length=1069nt_GC=0.47,_Fau_Trans_V01_Contig_9076_length=1441nt_GC=0.39
Carbon_fixation_in_photosynthetic_organisms	20	dehydrogenase_(oxaloacetate-decarboxylating)_(NADP+)	ec:1.1.1.40	map00710	Fau_Trans_V01_Contig_3873_length=2539nt_GC=0.33,_Fau_Trans_V01_Contig_4282_length=2360nt_GC=0.37
Carbon_fixation_in_photosynthetic_organisms	20	dehydrogenase_(decarboxylating)	ec:1.1.1.39	map00710	Fau_Trans_V01_Contig_3873_length=2539nt_GC=0.33,_Fau_Trans_V01_Contig_4282_length=2360nt_GC=0.37
Carbon_fixation_in_photosynthetic_organisms	20	dehydrogenase	ec:1.1.1.37	map00710	Fau_Trans_V01_Contig_10063_length=1338nt_GC=0.38,_Fau_Trans_V01_Contig_6020_length=1891nt_GC=0.33
Carbon_fixation_in_photosynthetic_organisms	20	transaminase	ec:2.6.1.2	map00710	Fau_Trans_V01_Contig_4637_length=2239nt_GC=0.33,_Fau_Trans_V01_Contig_4645_length=2236nt_GC=0.42
Carbon_fixation_in_photosynthetic_organisms	20	transaminase	ec:2.6.1.1	map00710	Fau_Trans_V01_Contig_5255_length=2059nt_GC=0.32,_Fau_Trans_V01_Contig_5331_length=2042nt_GC=0.31
Carbon_fixation_in_photosynthetic_organisms	20	dehydrogenase_(phosphorylating)	ec:1.2.1.12	map00710	Fau_Trans_V01_Contig_6916_length=1730nt_GC=0.35,_Fau_Trans_V01_Contig_9946_length=1348nt_GC=0.37
Melanogenesis	1	isomerase	ec:5.3.3.12	map04916	Fau_Trans_V01_Contig_31427_length=508nt_GC=0.33
Geraniol_degradation	11	hydratase	ec:4.2.1.17	map00281	Fau_Trans_V01_Contig_13351_length=1074nt_GC=0.36,_Fau_Trans_V01_Contig_13755_length=1047nt_GC=0.32,_Fau_Trans_V01_Contig_2898_length=3166nt_GC=0.38,_Fau_Trans_V01_Contig_3587_length=2684nt_GC=0.39,_Fau_Trans_V01_Contig_7073_length=1705nt_GC=0.30
Geraniol_degradation	11	lyase	ec:4.1.3.4	map00281	Fau_Trans_V01_Contig_9447_length=1399nt_GC=0.32
Geraniol_degradation	11	C-acyltransferase	ec:2.3.1.16	map00281	Fau_Trans_V01_Contig_14167_length=1019nt_GC=0.41,_Fau_Trans_V01_Contig_7073_length=1705nt_GC=0.30
Geraniol_degradation	11	dehydrogenase	ec:1.1.1.35	map00281	Fau_Trans_V01_Contig_10240_length=1322nt_GC=0.33,_Fau_Trans_V01_Contig_14809_length=982nt_GC=0.36,_Fau_Trans_V01_Contig_15229_length=959nt_GC=0.33,_Fau_Trans_V01_Contig_2898_length=3166nt_GC=0.38,_Fau_Trans_V01_Contig_3587_length=2684nt_GC=0.39,_Fau_Trans_V01_Contig_6655_length=1772nt_GC=0.34,_Fau_Trans_V01_Contig_7073_length=1705nt_GC=0.30
Valine,_leucine_and_isoleucine_degradation	33	hydratase	ec:4.2.1.18	map00280	Fau_Trans_V01_Contig_13755_length=1047nt_GC=0.32
Valine,_leucine_and_isoleucine_degradation	33	hydratase	ec:4.2.1.17	map00280	Fau_Trans_V01_Contig_13351_length=1074nt_GC=0.36,_Fau_Trans_V01_Contig_13755_length=1047nt_GC=0.32,_Fau_Trans_V01_Contig_2898_length=3166nt_GC=0.38,_Fau_Trans_V01_Contig_3587_length=2684nt_GC=0.39,_Fau_Trans_V01_Contig_7073_length=1705nt_GC=0.30
Valine,_leucine_and_isoleucine_degradation	33	carboxylase	ec:6.4.1.4	map00280	Fau_Trans_V01_Contig_4075_length=2445nt_GC=0.33,_Fau_Trans_V01_Contig_5782_length=1940nt_GC=0.44
Valine,_leucine_and_isoleucine_degradation	33	carboxylase	ec:6.4.1.3	map00280	Fau_Trans_V01_Contig_5782_length=1940nt_GC=0.44
Valine,_leucine_and_isoleucine_degradation	33	dehydrogenase	ec:1.3.99.12	map00280	Fau_Trans_V01_Contig_8617_length=1495nt_GC=0.38
Valine,_leucine_and_isoleucine_degradation	33	hydrolase	ec:3.1.2.4	map00280	Fau_Trans_V01_Contig_9531_length=1391nt_GC=0.32
Valine,_leucine_and_isoleucine_degradation	33	CoA-transferase	ec:2.8.3.5	map00280	Fau_Trans_V01_Contig_5848_length=1925nt_GC=0.35
Valine,_leucine_and_isoleucine_degradation	33	lyase	ec:4.1.3.4	map00280	Fau_Trans_V01_Contig_9447_length=1399nt_GC=0.32
Valine,_leucine_and_isoleucine_degradation	33	C-acyltransferase	ec:2.3.1.16	map00280	Fau_Trans_V01_Contig_14167_length=1019nt_GC=0.41,_Fau_Trans_V01_Contig_7073_length=1705nt_GC=0.30
Valine,_leucine_and_isoleucine_degradation	33	acyl-CoA_dehydrogenase	ec:1.3.8.1	map00280	Fau_Trans_V01_Contig_8713_length=1484nt_GC=0.33
Valine,_leucine_and_isoleucine_degradation	33	dehydrogenase_(NAD+)	ec:1.2.1.3	map00280	Fau_Trans_V01_Contig_3647_length=2655nt_GC=0.36,_Fau_Trans_V01_Contig_4103_length=2434nt_GC=0.35,_Fau_Trans_V01_Contig_6812_length=1745nt_GC=0.47,_Fau_Trans_V01_Contig_6927_length=1728nt_GC=0.49
Valine,_leucine_and_isoleucine_degradation	33	C-acetyltransferase	ec:2.3.1.9	map00280	Fau_Trans_V01_Contig_3587_length=2684nt_GC=0.39,_Fau_Trans_V01_Contig_5057_length=2109nt_GC=0.37,_Fau_Trans_V01_Contig_8480_length=1512nt_GC=0.37
Valine,_leucine_and_isoleucine_degradation	33	dehydrogenase	ec:1.1.1.35	map00280	Fau_Trans_V01_Contig_10240_length=1322nt_GC=0.33,_Fau_Trans_V01_Contig_14809_length=982nt_GC=0.36,_Fau_Trans_V01_Contig_15229_length=959nt_GC=0.33,_Fau_Trans_V01_Contig_2898_length=3166nt_GC=0.38,_Fau_Trans_V01_Contig_3587_length=2684nt_GC=0.39,_Fau_Trans_V01_Contig_6655_length=1772nt_GC=0.34,_Fau_Trans_V01_Contig_7073_length=1705nt_GC=0.30
Valine,_leucine_and_isoleucine_degradation	33	dehydrogenase	ec:1.1.1.31	map00280	Fau_Trans_V01_Contig_10110_length=1333nt_GC=0.39,_Fau_Trans_V01_Contig_9946_length=1348nt_GC=0.37
Valine,_leucine_and_isoleucine_degradation	33	dehydrogenase_(2-methylpropanoyl-transferring)	ec:1.2.4.4	map00280	Fau_Trans_V01_Contig_10533_length=1295nt_GC=0.37,_Fau_Trans_V01_Contig_8887_length=1463nt_GC=0.36
Valine,_leucine_and_isoleucine_degradation	33	synthase	ec:2.3.3.10	map00280	Fau_Trans_V01_Contig_5112_length=2096nt_GC=0.34,_Fau_Trans_V01_Contig_7107_length=1699nt_GC=0.34
Valine,_leucine_and_isoleucine_degradation	33	dehydrogenase	ec:1.8.1.4	map00280	Fau_Trans_V01_Contig_10175_length=1328nt_GC=0.38
Valine,_leucine_and_isoleucine_degradation	33	transaminase	ec:2.6.1.42	map00280	Fau_Trans_V01_Contig_3249_length=2894nt_GC=0.34
Valine,_leucine_and_isoleucine_degradation	33	dehydrogenase_(acylating)	ec:1.2.1.27	map00280	Fau_Trans_V01_Contig_6375_length=1826nt_GC=0.40
Valine,_leucine_and_isoleucine_degradation	33	transaminase	ec:2.6.1.18	map00280	Fau_Trans_V01_Contig_7233_length=1680nt_GC=0.34
Primary_bile_acid_biosynthesis	11	hydratase	ec:4.2.1.107	map00120	Fau_Trans_V01_Contig_2898_length=3166nt_GC=0.38
Primary_bile_acid_biosynthesis	11	C-acyltransferase	ec:2.3.1.176	map00120	Fau_Trans_V01_Contig_3860_length=2543nt_GC=0.35
Primary_bile_acid_biosynthesis	11	3-dehydrogenase_(Si-specific)	ec:1.1.1.50	map00120	Fau_Trans_V01_Contig_9504_length=1393nt_GC=0.33
Primary_bile_acid_biosynthesis	11	dehydrogenase	ec:1.1.1.35	map00120	Fau_Trans_V01_Contig_10240_length=1322nt_GC=0.33,_Fau_Trans_V01_Contig_14809_length=982nt_GC=0.36,_Fau_Trans_V01_Contig_15229_length=959nt_GC=0.33,_Fau_Trans_V01_Contig_2898_length=3166nt_GC=0.38,_Fau_Trans_V01_Contig_3587_length=2684nt_GC=0.39,_Fau_Trans_V01_Contig_6655_length=1772nt_GC=0.34,_Fau_Trans_V01_Contig_7073_length=1705nt_GC=0.30
Primary_bile_acid_biosynthesis	11	racemase	ec:5.1.99.4	map00120	Fau_Trans_V01_Contig_18666_length=794nt_GC=0.33
Primary_bile_acid_biosynthesis	11	24-hydroxylase	ec:1.17.99.3	map00120	Fau_Trans_V01_Contig_4608_length=2252nt_GC=0.36
Pantothenate_and_CoA_biosynthesis	14	dehydrogenase_(NADP+)	ec:1.3.1.2	map00770	Fau_Trans_V01_Contig_1823_length=6102nt_GC=0.35
Pantothenate_and_CoA_biosynthesis	14	decarboxylase	ec:4.1.1.36	map00770	Fau_Trans_V01_Contig_13375_length=1073nt_GC=0.36,_Fau_Trans_V01_Contig_14318_length=1011nt_GC=0.34
Pantothenate_and_CoA_biosynthesis	14	ligase	ec:6.3.2.5	map00770	Fau_Trans_V01_Contig_2181_length=4214nt_GC=0.38
Pantothenate_and_CoA_biosynthesis	14	ec:3.5.1.6_beta-ureidopropionase	ec:3.5.1.6	map00770	Fau_Trans_V01_Contig_1563_length=1197nt_GC=0.36
Pantothenate_and_CoA_biosynthesis	14	adenylyltransferase	ec:2.7.7.3	map00770	Fau_Trans_V01_Contig_8694_length=1486nt_GC=0.34
Pantothenate_and_CoA_biosynthesis	14	diphosphatase	ec:3.6.1.9	map00770	Fau_Trans_V01_Contig_10119_length=1332nt_GC=0.37
Pantothenate_and_CoA_biosynthesis	14	hydantoinase	ec:3.5.2.2	map00770	Fau_Trans_V01_Contig_15034_length=970nt_GC=0.42,_Fau_Trans_V01_Contig_4788_length=2193nt_GC=0.37
Pantothenate_and_CoA_biosynthesis	14	synthase	ec:2.7.8.7	map00770	Fau_Trans_V01_Contig_13286_length=1078nt_GC=0.27
Pantothenate_and_CoA_biosynthesis	14	transaminase	ec:2.6.1.42	map00770	Fau_Trans_V01_Contig_3249_length=2894nt_GC=0.34
Pantothenate_and_CoA_biosynthesis	14	kinase	ec:2.7.1.33	map00770	Fau_Trans_V01_Contig_3303_length=2861nt_GC=0.38,_Fau_Trans_V01_Contig_5398_length=2023nt_GC=0.36
Pantothenate_and_CoA_biosynthesis	14	kinase	ec:2.7.1.24	map00770	Fau_Trans_V01_Contig_13004_length=1099nt_GC=0.31
Other_types_of_O-glycan_biosynthesis	10	3-beta-glucuronosyltransferase	ec:2.4.1.135	map00514	Fau_Trans_V01_Contig_136_length=2239nt_GC=0.29,_Fau_Trans_V01_Contig_9618_length=1382nt_GC=0.40
Other_types_of_O-glycan_biosynthesis	10	mannosyltransferase	ec:2.4.1.109	map00514	Fau_Trans_V01_Contig_11943_length=1179nt_GC=0.33,_Fau_Trans_V01_Contig_18337_length=807nt_GC=0.36,_Fau_Trans_V01_Contig_3449_length=2762nt_GC=0.33
Other_types_of_O-glycan_biosynthesis	10	glucosyltransferase	ec:2.4.1.66	map00514	Fau_Trans_V01_Contig_3177_length=2946nt_GC=0.34
Other_types_of_O-glycan_biosynthesis	10	alpha-2,6-sialyltransferase	ec:2.4.99.1	map00514	Fau_Trans_V01_Contig_12170_length=1160nt_GC=0.47
Other_types_of_O-glycan_biosynthesis	10	galactosyltransferase	ec:2.4.1.50	map00514	Fau_Trans_V01_Contig_3177_length=2946nt_GC=0.34
Other_types_of_O-glycan_biosynthesis	10	3-beta-N-acetylglucosaminyltransferase	ec:2.4.1.222	map00514	Fau_Trans_V01_Contig_10091_length=1335nt_GC=0.38
Other_types_of_O-glycan_biosynthesis	10	GDP-L-fucose:polypeptide_fucosyltransferase	ec:2.4.1.221	map00514	Fau_Trans_V01_Contig_9898_length=1353nt_GC=0.31,_Fau_Trans_V01_Contig_9947_length=1348nt_GC=0.33
Various_types_of_N-glycan_biosynthesis	13	hexosaminidase	ec:3.2.1.52	map00513	Fau_Trans_V01_Contig_5135_length=2091nt_GC=0.45,_Fau_Trans_V01_Contig_5140_length=2089nt_GC=0.42
Various_types_of_N-glycan_biosynthesis	13	2-beta-N-acetylglucosaminyltransferase	ec:2.4.1.143	map00513	Fau_Trans_V01_Contig_6795_length=1748nt_GC=0.47
Various_types_of_N-glycan_biosynthesis	13	2-beta-N-acetylglucosaminyltransferase	ec:2.4.1.101	map00513	Fau_Trans_V01_Contig_3638_length=2659nt_GC=0.35
Various_types_of_N-glycan_biosynthesis	13	1,2-alpha-mannosidase	ec:3.2.1.113	map00513	Fau_Trans_V01_Contig_2429_length=3722nt_GC=0.37,_Fau_Trans_V01_Contig_2517_length=3592nt_GC=0.38,_Fau_Trans_V01_Contig_3016_length=3062nt_GC=0.38,_Fau_Trans_V01_Contig_6989_length=1717nt_GC=0.39
Various_types_of_N-glycan_biosynthesis	13	6-alpha-L-fucosyltransferase	ec:2.4.1.68	map00513	Fau_Trans_V01_Contig_563_length=2477nt_GC=0.34
Various_types_of_N-glycan_biosynthesis	13	beta-1,4-galactosyltransferase	ec:2.4.1.38	map00513	Fau_Trans_V01_Contig_5051_length=2112nt_GC=0.38,_Fau_Trans_V01_Contig_53984_length=343nt_GC=0.36,_Fau_Trans_V01_Contig_7991_length=1576nt_GC=0.31,_Fau_Trans_V01_Contig_9123_length=1436nt_GC=0.31
Mucin_type_O-Glycan_biosynthesis	9	3-beta-galactosyltransferase	ec:2.4.1.122	map00512	Fau_Trans_V01_Contig_6872_length=1737nt_GC=0.33
Mucin_type_O-Glycan_biosynthesis	9	N-acetylgalactosaminyltransferase	ec:2.4.1.41	map00512	Fau_Trans_V01_Contig_11960_length=1177nt_GC=0.45,_Fau_Trans_V01_Contig_3174_length=2947nt_GC=0.47,_Fau_Trans_V01_Contig_3519_length=2725nt_GC=0.35,_Fau_Trans_V01_Contig_4775_length=2195nt_GC=0.33,_Fau_Trans_V01_Contig_4999_length=2132nt_GC=0.38,_Fau_Trans_V01_Contig_5150_length=2085nt_GC=0.34,_Fau_Trans_V01_Contig_6083_length=1881nt_GC=0.32,_Fau_Trans_V01_Contig_9917_length=1352nt_GC=0.35
Zeatin_biosynthesis	1	dimethylallyltransferase	ec:2.5.1.75	map00908	Fau_Trans_V01_Contig_7520_length=1638nt_GC=0.33
Other_glycan_degradation	10	hexosaminidase	ec:3.2.1.52	map00511	Fau_Trans_V01_Contig_5135_length=2091nt_GC=0.45,_Fau_Trans_V01_Contig_5140_length=2089nt_GC=0.42
Other_glycan_degradation	10	alpha-fucosidase	ec:3.2.1.51	map00511	Fau_Trans_V01_Contig_27_length=3337nt_GC=0.35
Other_glycan_degradation	10	psychosine_hydrolase	ec:3.2.1.45	map00511	Fau_Trans_V01_Contig_3212_length=2915nt_GC=0.40
Other_glycan_degradation	10	alpha-D-mannosidase	ec:3.2.1.24	map00511	Fau_Trans_V01_Contig_102_length=1879nt_GC=0.32,_Fau_Trans_V01_Contig_4147_length=2418nt_GC=0.38
Other_glycan_degradation	10	lactase_(ambiguous)	ec:3.2.1.23	map00511	Fau_Trans_V01_Contig_2765_length=3294nt_GC=0.33,_Fau_Trans_V01_Contig_5061_length=2108nt_GC=0.42
Other_glycan_degradation	10	aspartylglucosylamine_deaspartylase	ec:3.5.1.26	map00511	Fau_Trans_V01_Contig_10577_length=1291nt_GC=0.34,_Fau_Trans_V01_Contig_18372_length=805nt_GC=0.38
Citrate_cycle_(TCA_cycle)	25	carboxykinase_(GTP)	ec:4.1.1.32	map00020	Fau_Trans_V01_Contig_4989_length=2137nt_GC=0.42
Citrate_cycle_(TCA_cycle)	25	carboxylase	ec:6.4.1.1	map00020	Fau_Trans_V01_Contig_2204_length=4158nt_GC=0.42,_Fau_Trans_V01_Contig_22560_length=670nt_GC=0.44
Citrate_cycle_(TCA_cycle)	25	citrate_synthase	ec:2.3.3.8	map00020	Fau_Trans_V01_Contig_12924_length=1104nt_GC=0.42,_Fau_Trans_V01_Contig_1834_length=5971nt_GC=0.39
Citrate_cycle_(TCA_cycle)	25	(Si)-synthase	ec:2.3.3.1	map00020	Fau_Trans_V01_Contig_5841_length=1927nt_GC=0.40
Citrate_cycle_(TCA_cycle)	25	ligase_(ADP-forming)	ec:6.2.1.5	map00020	Fau_Trans_V01_Contig_12924_length=1104nt_GC=0.42,_Fau_Trans_V01_Contig_1834_length=5971nt_GC=0.39,_Fau_Trans_V01_Contig_7080_length=1703nt_GC=0.34,_Fau_Trans_V01_Contig_7604_length=1626nt_GC=0.36
Citrate_cycle_(TCA_cycle)	25	ligase_(GDP-forming)	ec:6.2.1.4	map00020	Fau_Trans_V01_Contig_12924_length=1104nt_GC=0.42,_Fau_Trans_V01_Contig_7080_length=1703nt_GC=0.34,_Fau_Trans_V01_Contig_7604_length=1626nt_GC=0.36
Citrate_cycle_(TCA_cycle)	25	succinyltransferase	ec:2.3.1.61	map00020	Fau_Trans_V01_Contig_7432_length=1650nt_GC=0.35
Citrate_cycle_(TCA_cycle)	25	dehydrogenase_(ubiquinone)	ec:1.3.5.1	map00020	Fau_Trans_V01_Contig_3734_length=2609nt_GC=0.38,_Fau_Trans_V01_Contig_9838_length=1359nt_GC=0.34
Citrate_cycle_(TCA_cycle)	25	acetyltransferase	ec:2.3.1.12	map00020	Fau_Trans_V01_Contig_5355_length=2035nt_GC=0.32
Citrate_cycle_(TCA_cycle)	25	dehydrogenase_(NADP+)	ec:1.1.1.42	map00020	Fau_Trans_V01_Contig_3401_length=2797nt_GC=0.33,_Fau_Trans_V01_Contig_7051_length=1708nt_GC=0.34
Citrate_cycle_(TCA_cycle)	25	dehydrogenase_(NAD+)	ec:1.1.1.41	map00020	Fau_Trans_V01_Contig_3223_length=2909nt_GC=0.38,_Fau_Trans_V01_Contig_5237_length=2064nt_GC=0.33,_Fau_Trans_V01_Contig_8025_length=1571nt_GC=0.41
Citrate_cycle_(TCA_cycle)	25	dehydrogenase	ec:1.1.1.37	map00020	Fau_Trans_V01_Contig_10063_length=1338nt_GC=0.38,_Fau_Trans_V01_Contig_6020_length=1891nt_GC=0.33
Citrate_cycle_(TCA_cycle)	25	dehydrogenase_(succinyl-transferring)	ec:1.2.4.2	map00020	Fau_Trans_V01_Contig_6720_length=1763nt_GC=0.45
Citrate_cycle_(TCA_cycle)	25	dehydrogenase_(acetyl-transferring)	ec:1.2.4.1	map00020	Fau_Trans_V01_Contig_8053_length=1568nt_GC=0.33,_Fau_Trans_V01_Contig_9320_length=1414nt_GC=0.35
Citrate_cycle_(TCA_cycle)	25	dehydrogenase	ec:1.8.1.4	map00020	Fau_Trans_V01_Contig_10175_length=1328nt_GC=0.38
Citrate_cycle_(TCA_cycle)	25	dehydrogenase	ec:1.3.99.1	map00020	Fau_Trans_V01_Contig_23884_length=636nt_GC=0.34
Citrate_cycle_(TCA_cycle)	25	hydratase	ec:4.2.1.2	map00020	Fau_Trans_V01_Contig_6406_length=1818nt_GC=0.36
One_carbon_pool_by_folate	6	ligase	ec:6.3.4.3	map00670	Fau_Trans_V01_Contig_1839_length=5880nt_GC=0.37
One_carbon_pool_by_folate	6	S-aminomethyldihydrolipoylprotein:(6S)-tetrahydrofolate_aminomethyltransferase_(ammonia-forming)	ec:2.1.2.10	map00670	Fau_Trans_V01_Contig_18370_length=805nt_GC=0.32
One_carbon_pool_by_folate	6	synthase	ec:2.1.1.45	map00670	Fau_Trans_V01_Contig_72787_length=260nt_GC=0.38
One_carbon_pool_by_folate	6	formyltransferase	ec:2.1.2.3	map00670	Fau_Trans_V01_Contig_5097_length=2100nt_GC=0.34
One_carbon_pool_by_folate	6	hydroxymethyltransferase	ec:2.1.2.1	map00670	Fau_Trans_V01_Contig_6915_length=1730nt_GC=0.38
One_carbon_pool_by_folate	6	cyclohydrolase	ec:3.5.4.9	map00670	Fau_Trans_V01_Contig_1839_length=5880nt_GC=0.37
One_carbon_pool_by_folate	6	dehydrogenase_(NADP+)	ec:1.5.1.5	map00670	Fau_Trans_V01_Contig_1839_length=5880nt_GC=0.37
One_carbon_pool_by_folate	6	reductase	ec:1.5.1.3	map00670	Fau_Trans_V01_Contig_38714_length=435nt_GC=0.32,_Fau_Trans_V01_Contig_72787_length=260nt_GC=0.38
N-Glycan_biosynthesis	17	N-acetylglucosaminephosphotransferase	ec:2.7.8.15	map00510	Fau_Trans_V01_Contig_3694_length=2627nt_GC=0.29
N-Glycan_biosynthesis	17	2-beta-N-acetylglucosaminyltransferase	ec:2.4.1.143	map00510	Fau_Trans_V01_Contig_6795_length=1748nt_GC=0.47
N-Glycan_biosynthesis	17	beta-glucosyltransferase	ec:2.4.1.117	map00510	Fau_Trans_V01_Contig_9969_length=1346nt_GC=0.33
N-Glycan_biosynthesis	17	2-beta-N-acetylglucosaminyltransferase	ec:2.4.1.101	map00510	Fau_Trans_V01_Contig_3638_length=2659nt_GC=0.35
N-Glycan_biosynthesis	17	1,2-alpha-mannosidase	ec:3.2.1.113	map00510	Fau_Trans_V01_Contig_2429_length=3722nt_GC=0.37,_Fau_Trans_V01_Contig_2517_length=3592nt_GC=0.38,_Fau_Trans_V01_Contig_3016_length=3062nt_GC=0.38,_Fau_Trans_V01_Contig_6989_length=1717nt_GC=0.39
N-Glycan_biosynthesis	17	beta-D-mannosyltransferase	ec:2.4.1.83	map00510	Fau_Trans_V01_Contig_11943_length=1179nt_GC=0.33
N-Glycan_biosynthesis	17	6-alpha-L-fucosyltransferase	ec:2.4.1.68	map00510	Fau_Trans_V01_Contig_563_length=2477nt_GC=0.34
N-Glycan_biosynthesis	17	alpha-2,6-sialyltransferase	ec:2.4.99.1	map00510	Fau_Trans_V01_Contig_12170_length=1160nt_GC=0.47
N-Glycan_biosynthesis	17	dolichol_diphosphatase	ec:3.6.1.43	map00510	Fau_Trans_V01_Contig_22744_length=665nt_GC=0.37
N-Glycan_biosynthesis	17	beta-1,4-galactosyltransferase	ec:2.4.1.38	map00510	Fau_Trans_V01_Contig_5051_length=2112nt_GC=0.38,_Fau_Trans_V01_Contig_53984_length=343nt_GC=0.36,_Fau_Trans_V01_Contig_7991_length=1576nt_GC=0.31,_Fau_Trans_V01_Contig_9123_length=1436nt_GC=0.31
N-Glycan_biosynthesis	17	kinase	ec:2.7.1.108	map00510	Fau_Trans_V01_Contig_7228_length=1680nt_GC=0.31
Limonene_and_pinene_degradation	9	hydratase	ec:4.2.1.17	map00903	Fau_Trans_V01_Contig_13351_length=1074nt_GC=0.36,_Fau_Trans_V01_Contig_13755_length=1047nt_GC=0.32,_Fau_Trans_V01_Contig_2898_length=3166nt_GC=0.38,_Fau_Trans_V01_Contig_3587_length=2684nt_GC=0.39,_Fau_Trans_V01_Contig_7073_length=1705nt_GC=0.30
Limonene_and_pinene_degradation	9	dehydrogenase_(NAD+)	ec:1.2.1.3	map00903	Fau_Trans_V01_Contig_3647_length=2655nt_GC=0.36,_Fau_Trans_V01_Contig_4103_length=2434nt_GC=0.35,_Fau_Trans_V01_Contig_6812_length=1745nt_GC=0.47,_Fau_Trans_V01_Contig_6927_length=1728nt_GC=0.49
Monoterpenoid_biosynthesis	1	reductase	ec:1.3.1.81	map00902	Fau_Trans_V01_Contig_22145_length=680nt_GC=0.44
Glucosinolate_biosynthesis	1	transaminase	ec:2.6.1.42	map00966	Fau_Trans_V01_Contig_3249_length=2894nt_GC=0.34
beta-Alanine_metabolism	25	dehydrogenase_(NADP+)	ec:1.3.1.2	map00410	Fau_Trans_V01_Contig_1823_length=6102nt_GC=0.35
beta-Alanine_metabolism	25	decarboxylase	ec:4.1.1.15	map00410	Fau_Trans_V01_Contig_19522_length=762nt_GC=0.49,_Fau_Trans_V01_Contig_5856_length=1923nt_GC=0.44,_Fau_Trans_V01_Contig_8649_length=1490nt_GC=0.40
beta-Alanine_metabolism	25	hydratase	ec:4.2.1.17	map00410	Fau_Trans_V01_Contig_13351_length=1074nt_GC=0.36,_Fau_Trans_V01_Contig_13755_length=1047nt_GC=0.32,_Fau_Trans_V01_Contig_2898_length=3166nt_GC=0.38,_Fau_Trans_V01_Contig_3587_length=2684nt_GC=0.39,_Fau_Trans_V01_Contig_7073_length=1705nt_GC=0.30
beta-Alanine_metabolism	25	hydrolase	ec:3.1.2.4	map00410	Fau_Trans_V01_Contig_9531_length=1391nt_GC=0.32
beta-Alanine_metabolism	25	ec:3.5.1.6_beta-ureidopropionase	ec:3.5.1.6	map00410	Fau_Trans_V01_Contig_1563_length=1197nt_GC=0.36
beta-Alanine_metabolism	25	polyamine_oxidase	ec:1.5.3.17	map00410	Fau_Trans_V01_Contig_4082_length=2444nt_GC=0.35
beta-Alanine_metabolism	25	decarboxylase	ec:4.1.1.9	map00410	Fau_Trans_V01_Contig_6138_length=1868nt_GC=0.33
beta-Alanine_metabolism	25	dehydrogenase_[NAD(P)+]	ec:1.2.1.5	map00410	Fau_Trans_V01_Contig_3647_length=2655nt_GC=0.36,_Fau_Trans_V01_Contig_6812_length=1745nt_GC=0.47,_Fau_Trans_V01_Contig_8069_length=1565nt_GC=0.35
beta-Alanine_metabolism	25	dehydrogenase_(NAD+)	ec:1.2.1.3	map00410	Fau_Trans_V01_Contig_3647_length=2655nt_GC=0.36,_Fau_Trans_V01_Contig_4103_length=2434nt_GC=0.35,_Fau_Trans_V01_Contig_6812_length=1745nt_GC=0.47,_Fau_Trans_V01_Contig_6927_length=1728nt_GC=0.49
beta-Alanine_metabolism	25	hydantoinase	ec:3.5.2.2	map00410	Fau_Trans_V01_Contig_15034_length=970nt_GC=0.42,_Fau_Trans_V01_Contig_4788_length=2193nt_GC=0.37
beta-Alanine_metabolism	25	synthase	ec:2.5.1.22	map00410	Fau_Trans_V01_Contig_12907_length=1105nt_GC=0.31
beta-Alanine_metabolism	25	synthase	ec:2.5.1.16	map00410	Fau_Trans_V01_Contig_12907_length=1105nt_GC=0.31,_Fau_Trans_V01_Contig_8813_length=1473nt_GC=0.31
beta-Alanine_metabolism	25	dehydrogenase_(acetylating)	ec:1.2.1.18	map00410	Fau_Trans_V01_Contig_6375_length=1826nt_GC=0.40
beta-Alanine_metabolism	25	transaminase	ec:2.6.1.19	map00410	Fau_Trans_V01_Contig_37_length=4682nt_GC=0.38
beta-Alanine_metabolism	25	transaminase	ec:2.6.1.18	map00410	Fau_Trans_V01_Contig_7233_length=1680nt_GC=0.34
Indole_alkaloid_biosynthesis	4	decarboxylase	ec:4.1.1.28	map00901	Fau_Trans_V01_Contig_3991_length=2480nt_GC=0.43,_Fau_Trans_V01_Contig_5708_length=1954nt_GC=0.41,_Fau_Trans_V01_Contig_5775_length=1941nt_GC=0.49,_Fau_Trans_V01_Contig_83391_length=214nt_GC=0.48
Terpenoid_backbone_biosynthesis	15	decarboxylase	ec:4.1.1.33	map00900	Fau_Trans_V01_Contig_10467_length=1302nt_GC=0.32
Terpenoid_backbone_biosynthesis	15	O-methyltransferase	ec:2.1.1.100	map00900	Fau_Trans_V01_Contig_4786_length=2193nt_GC=0.31
Terpenoid_backbone_biosynthesis	15	kinase	ec:2.7.4.2	map00900	Fau_Trans_V01_Contig_30096_length=526nt_GC=0.27
Terpenoid_backbone_biosynthesis	15	geranyl-diphosphate_synthase	ec:2.5.1.1	map00900	Fau_Trans_V01_Contig_52456_length=350nt_GC=0.35,_Fau_Trans_V01_Contig_7884_length=1588nt_GC=0.39
Terpenoid_backbone_biosynthesis	15	reductase	ec:1.1.1.88	map00900	Fau_Trans_V01_Contig_2917_length=3148nt_GC=0.39
Terpenoid_backbone_biosynthesis	15	diphosphate_synthase_[geranylgeranyl-diphosphate_specific]	ec:2.5.1.85	map00900	Fau_Trans_V01_Contig_7884_length=1588nt_GC=0.39
Terpenoid_backbone_biosynthesis	15	synthase_[geranyl-diphosphate_specific]	ec:2.5.1.84	map00900	Fau_Trans_V01_Contig_7884_length=1588nt_GC=0.39
Terpenoid_backbone_biosynthesis	15	farnesyltransferase	ec:2.5.1.58	map00900	Fau_Trans_V01_Contig_10567_length=1292nt_GC=0.26,_Fau_Trans_V01_Contig_8911_length=1460nt_GC=0.33
Terpenoid_backbone_biosynthesis	15	C-acetyltransferase	ec:2.3.1.9	map00900	Fau_Trans_V01_Contig_3587_length=2684nt_GC=0.39,_Fau_Trans_V01_Contig_5057_length=2109nt_GC=0.37,_Fau_Trans_V01_Contig_8480_length=1512nt_GC=0.37
Terpenoid_backbone_biosynthesis	15	reductase_(NADPH)	ec:1.1.1.34	map00900	Fau_Trans_V01_Contig_2917_length=3148nt_GC=0.39
Terpenoid_backbone_biosynthesis	15	diphosphate_synthase	ec:2.5.1.29	map00900	Fau_Trans_V01_Contig_52456_length=350nt_GC=0.35,_Fau_Trans_V01_Contig_8911_length=1460nt_GC=0.33,_Fau_Trans_V01_Contig_9276_length=1419nt_GC=0.36
Terpenoid_backbone_biosynthesis	15	diphosphate_synthase	ec:2.5.1.10	map00900	Fau_Trans_V01_Contig_52456_length=350nt_GC=0.35
Terpenoid_backbone_biosynthesis	15	synthase	ec:2.3.3.10	map00900	Fau_Trans_V01_Contig_5112_length=2096nt_GC=0.34,_Fau_Trans_V01_Contig_7107_length=1699nt_GC=0.34
Terpenoid_backbone_biosynthesis	15	Delta-isomerase	ec:5.3.3.2	map00900	Fau_Trans_V01_Contig_109_length=2203nt_GC=0.27
Betalain_biosynthesis	5	decarboxylase	ec:4.1.1.28	map00965	Fau_Trans_V01_Contig_3991_length=2480nt_GC=0.43,_Fau_Trans_V01_Contig_5708_length=1954nt_GC=0.41,_Fau_Trans_V01_Contig_5775_length=1941nt_GC=0.49,_Fau_Trans_V01_Contig_83391_length=214nt_GC=0.48
Betalain_biosynthesis	5	monophenol_monooxygenase	ec:1.14.18.1	map00965	Fau_Trans_V01_Contig_4679_length=2224nt_GC=0.44
D-Glutamine_and_D-glutamate_metabolism	3	glutaminase_I	ec:3.5.1.2	map00471	Fau_Trans_V01_Contig_5266_length=2056nt_GC=0.43
D-Glutamine_and_D-glutamate_metabolism	3	dehydrogenase_[NAD(P)+]	ec:1.4.1.3	map00471	Fau_Trans_V01_Contig_12890_length=1106nt_GC=0.46,_Fau_Trans_V01_Contig_9299_length=1416nt_GC=0.41
Penicillin_and_cephalosporin_biosynthesis	1	epimerase	ec:5.1.1.17	map00311	Fau_Trans_V01_Contig_18666_length=794nt_GC=0.33
Tropane,_piperidine_and_pyridine_alkaloid_biosynthesis	4	transaminase	ec:2.6.1.58	map00960	Fau_Trans_V01_Contig_7460_length=1647nt_GC=0.38
Tropane,_piperidine_and_pyridine_alkaloid_biosynthesis	4	transaminase	ec:2.6.1.57	map00960	Fau_Trans_V01_Contig_5331_length=2042nt_GC=0.31
Tropane,_piperidine_and_pyridine_alkaloid_biosynthesis	4	transaminase	ec:2.6.1.9	map00960	Fau_Trans_V01_Contig_5331_length=2042nt_GC=0.31
Tropane,_piperidine_and_pyridine_alkaloid_biosynthesis	4	transaminase	ec:2.6.1.5	map00960	Fau_Trans_V01_Contig_5331_length=2042nt_GC=0.31,_Fau_Trans_V01_Contig_9727_length=1370nt_GC=0.57
Tropane,_piperidine_and_pyridine_alkaloid_biosynthesis	4	transaminase	ec:2.6.1.1	map00960	Fau_Trans_V01_Contig_5255_length=2059nt_GC=0.32,_Fau_Trans_V01_Contig_5331_length=2042nt_GC=0.31
Lysine_degradation	41	hydratase	ec:4.2.1.17	map00310	Fau_Trans_V01_Contig_13351_length=1074nt_GC=0.36,_Fau_Trans_V01_Contig_13755_length=1047nt_GC=0.32,_Fau_Trans_V01_Contig_2898_length=3166nt_GC=0.38,_Fau_Trans_V01_Contig_3587_length=2684nt_GC=0.39,_Fau_Trans_V01_Contig_7073_length=1705nt_GC=0.30
Lysine_degradation	41	N-methyltransferase	ec:2.1.1.43	map00310	Fau_Trans_V01_Contig_12342_length=1148nt_GC=0.32,_Fau_Trans_V01_Contig_15529_length=942nt_GC=0.32,_Fau_Trans_V01_Contig_2819_length=3240nt_GC=0.33,_Fau_Trans_V01_Contig_4201_length=2394nt_GC=0.37,_Fau_Trans_V01_Contig_49_length=2240nt_GC=0.31,_Fau_Trans_V01_Contig_5012_length=2126nt_GC=0.37,_Fau_Trans_V01_Contig_555_length=1162nt_GC=0.33,_Fau_Trans_V01_Contig_6254_length=1848nt_GC=0.46,_Fau_Trans…
Lysine_degradation	41	succinyltransferase	ec:2.3.1.61	map00310	Fau_Trans_V01_Contig_7432_length=1650nt_GC=0.35
Lysine_degradation	41	N-acetyltransferase	ec:2.3.1.32	map00310	Fau_Trans_V01_Contig_10648_length=1284nt_GC=0.39,_Fau_Trans_V01_Contig_17860_length=827nt_GC=0.49,_Fau_Trans_V01_Contig_1894_length=5387nt_GC=0.41,_Fau_Trans_V01_Contig_2391_length=3770nt_GC=0.38,_Fau_Trans_V01_Contig_2803_length=3257nt_GC=0.39,_Fau_Trans_V01_Contig_3092_length=2999nt_GC=0.33,_Fau_Trans_V01_Contig_7804_length=1597nt_GC=0.34,_Fau_Trans_V01_Contig_78668_length=235nt_GC=0.35
Lysine_degradation	41	galactosyltransferase	ec:2.4.1.50	map00310	Fau_Trans_V01_Contig_3177_length=2946nt_GC=0.34
Lysine_degradation	41	dehydrogenase_(NAD+)	ec:1.2.1.3	map00310	Fau_Trans_V01_Contig_3647_length=2655nt_GC=0.36,_Fau_Trans_V01_Contig_4103_length=2434nt_GC=0.35,_Fau_Trans_V01_Contig_6812_length=1745nt_GC=0.47,_Fau_Trans_V01_Contig_6927_length=1728nt_GC=0.49
Lysine_degradation	41	5-dioxygenase	ec:1.14.11.4	map00310	Fau_Trans_V01_Contig_3177_length=2946nt_GC=0.34,_Fau_Trans_V01_Contig_37308_length=446nt_GC=0.39
Lysine_degradation	41	C-acetyltransferase	ec:2.3.1.9	map00310	Fau_Trans_V01_Contig_3587_length=2684nt_GC=0.39,_Fau_Trans_V01_Contig_5057_length=2109nt_GC=0.37,_Fau_Trans_V01_Contig_8480_length=1512nt_GC=0.37
Lysine_degradation	41	dehydrogenase	ec:1.1.1.35	map00310	Fau_Trans_V01_Contig_10240_length=1322nt_GC=0.33,_Fau_Trans_V01_Contig_14809_length=982nt_GC=0.36,_Fau_Trans_V01_Contig_15229_length=959nt_GC=0.33,_Fau_Trans_V01_Contig_2898_length=3166nt_GC=0.38,_Fau_Trans_V01_Contig_3587_length=2684nt_GC=0.39,_Fau_Trans_V01_Contig_6655_length=1772nt_GC=0.34,_Fau_Trans_V01_Contig_7073_length=1705nt_GC=0.30
Lysine_degradation	41	dehydrogenase_(NAD+,_L-glutamate-forming)	ec:1.5.1.9	map00310	Fau_Trans_V01_Contig_3127_length=2979nt_GC=0.56
Lysine_degradation	41	dehydrogenase_(NADP+,_L-lysine-forming)	ec:1.5.1.8	map00310	Fau_Trans_V01_Contig_3127_length=2979nt_GC=0.56
Lysine_degradation	41	dehydrogenase_(succinyl-transferring)	ec:1.2.4.2	map00310	Fau_Trans_V01_Contig_6720_length=1763nt_GC=0.45
Lysine_degradation	41	dehydrogenase	ec:1.2.1.31	map00310	Fau_Trans_V01_Contig_6927_length=1728nt_GC=0.49
Lysine_degradation	41	transaminase	ec:2.6.1.39	map00310	Fau_Trans_V01_Contig_18169_length=813nt_GC=0.32,_Fau_Trans_V01_Contig_59019_length=320nt_GC=0.39
Porphyrin_and_chlorophyll_metabolism	21	decarboxylase	ec:4.1.1.37	map00860	Fau_Trans_V01_Contig_9806_length=1362nt_GC=0.34
Porphyrin_and_chlorophyll_metabolism	21	synthase	ec:4.2.1.75	map00860	Fau_Trans_V01_Contig_6903_length=1731nt_GC=0.33
Porphyrin_and_chlorophyll_metabolism	21	ferro-protoporphyrin_chelatase	ec:4.99.1.1	map00860	Fau_Trans_V01_Contig_13556_length=1061nt_GC=0.35,_Fau_Trans_V01_Contig_8279_length=1537nt_GC=0.38
Porphyrin_and_chlorophyll_metabolism	21	synthase	ec:4.2.1.24	map00860	Fau_Trans_V01_Contig_10917_length=1262nt_GC=0.35
Porphyrin_and_chlorophyll_metabolism	21	beta-glucuronide_glucuronohydrolase_glucuronidase	ec:3.2.1.31	map00860	Fau_Trans_V01_Contig_4407_length=2321nt_GC=0.41
Porphyrin_and_chlorophyll_metabolism	21	synthase	ec:4.4.1.17	map00860	Fau_Trans_V01_Contig_14381_length=1008nt_GC=0.35
Porphyrin_and_chlorophyll_metabolism	21	synthase	ec:2.3.1.37	map00860	Fau_Trans_V01_Contig_4588_length=2259nt_GC=0.34
Porphyrin_and_chlorophyll_metabolism	21	synthase	ec:2.5.1.61	map00860	Fau_Trans_V01_Contig_6033_length=1889nt_GC=0.38
Porphyrin_and_chlorophyll_metabolism	21	1-naphthol_glucuronyltransferase	ec:2.4.1.17	map00860	Fau_Trans_V01_Contig_2096_length=4405nt_GC=0.30,_Fau_Trans_V01_Contig_2644_length=3419nt_GC=0.38,_Fau_Trans_V01_Contig_3997_length=2479nt_GC=0.48,_Fau_Trans_V01_Contig_6561_length=1789nt_GC=0.36
Porphyrin_and_chlorophyll_metabolism	21	ligase	ec:6.1.1.17	map00860	Fau_Trans_V01_Contig_3346_length=2833nt_GC=0.35,_Fau_Trans_V01_Contig_3548_length=2703nt_GC=0.35,_Fau_Trans_V01_Contig_3697_length=2626nt_GC=0.33,_Fau_Trans_V01_Contig_7239_length=1679nt_GC=0.31
Porphyrin_and_chlorophyll_metabolism	21	oxidase	ec:1.3.3.3	map00860	Fau_Trans_V01_Contig_2675_length=3380nt_GC=0.46
Porphyrin_and_chlorophyll_metabolism	21	ceruloplasmin	ec:1.16.3.1	map00860	Fau_Trans_V01_Contig_45619_length=387nt_GC=0.29,_Fau_Trans_V01_Contig_8996_length=1451nt_GC=0.32
Porphyrin_and_chlorophyll_metabolism	21	reductase	ec:1.3.1.24	map00860	Fau_Trans_V01_Contig_17357_length=850nt_GC=0.34
Glycosphingolipid_biosynthesis_-_ganglio_series	4	hexosaminidase	ec:3.2.1.52	map00604	Fau_Trans_V01_Contig_5135_length=2091nt_GC=0.45,_Fau_Trans_V01_Contig_5140_length=2089nt_GC=0.42
Glycosphingolipid_biosynthesis_-_ganglio_series	4	lactase_(ambiguous)	ec:3.2.1.23	map00604	Fau_Trans_V01_Contig_2765_length=3294nt_GC=0.33,_Fau_Trans_V01_Contig_5061_length=2108nt_GC=0.42
Glycosphingolipid_biosynthesis_-_globo_series	3	hexosaminidase	ec:3.2.1.52	map00603	Fau_Trans_V01_Contig_5135_length=2091nt_GC=0.45,_Fau_Trans_V01_Contig_5140_length=2089nt_GC=0.42
Glycosphingolipid_biosynthesis_-_globo_series	3	alpha-acetylgalactosaminidase	ec:3.2.1.49	map00603	Fau_Trans_V01_Contig_8319_length=1531nt_GC=0.44
Glycosphingolipid_biosynthesis_-_globo_series	3	melibiase	ec:3.2.1.22	map00603	Fau_Trans_V01_Contig_8319_length=1531nt_GC=0.44
Cysteine_and_methionine_metabolism	21	decarboxylase	ec:4.1.1.50	map00270	Fau_Trans_V01_Contig_8540_length=1504nt_GC=0.33
Cysteine_and_methionine_metabolism	21	isomerase	ec:5.3.1.23	map00270	Fau_Trans_V01_Contig_12126_length=1163nt_GC=0.30,_Fau_Trans_V01_Contig_126_length=2360nt_GC=0.37
Cysteine_and_methionine_metabolism	21	beta-synthase	ec:4.2.1.22	map00270	Fau_Trans_V01_Contig_6537_length=1793nt_GC=0.39
Cysteine_and_methionine_metabolism	21	ammonia-lyase	ec:4.3.1.17	map00270	Fau_Trans_V01_Contig_9167_length=1431nt_GC=0.39
Cysteine_and_methionine_metabolism	21	phosphorylase	ec:2.4.2.28	map00270	Fau_Trans_V01_Contig_14678_length=990nt_GC=0.40
Cysteine_and_methionine_metabolism	21	synthase	ec:3.1.3.77	map00270	Fau_Trans_V01_Contig_17945_length=824nt_GC=0.29
Cysteine_and_methionine_metabolism	21	adenosyltransferase	ec:2.5.1.6	map00270	Fau_Trans_V01_Contig_5960_length=1903nt_GC=0.33
Cysteine_and_methionine_metabolism	21	S-methyltransferase	ec:2.1.1.10	map00270	Fau_Trans_V01_Contig_6746_length=1756nt_GC=0.37
Cysteine_and_methionine_metabolism	21	S-adenosylhomocysteine_synthase	ec:3.3.1.1	map00270	Fau_Trans_V01_Contig_3989_length=2481nt_GC=0.33,_Fau_Trans_V01_Contig_5419_length=2019nt_GC=0.36
Cysteine_and_methionine_metabolism	21	beta-lyase	ec:4.4.1.8	map00270	Fau_Trans_V01_Contig_5756_length=1946nt_GC=0.34
Cysteine_and_methionine_metabolism	21	gamma-lyase	ec:4.4.1.1	map00270	Fau_Trans_V01_Contig_5756_length=1946nt_GC=0.34,_Fau_Trans_V01_Contig_5783_length=1940nt_GC=0.35
Cysteine_and_methionine_metabolism	21	dioxygenase_[iron(II)-requiring]	ec:1.13.11.54	map00270	Fau_Trans_V01_Contig_15559_length=940nt_GC=0.34
Cysteine_and_methionine_metabolism	21	aminocarboxypropyltransferase	ec:2.5.1.49	map00270	Fau_Trans_V01_Contig_5468_length=2008nt_GC=0.30
Cysteine_and_methionine_metabolism	21	synthase	ec:2.5.1.47	map00270	Fau_Trans_V01_Contig_6537_length=1793nt_GC=0.39
Cysteine_and_methionine_metabolism	21	dioxygenase	ec:1.13.11.20	map00270	Fau_Trans_V01_Contig_8750_length=1480nt_GC=0.34
Cysteine_and_methionine_metabolism	21	synthase	ec:2.5.1.22	map00270	Fau_Trans_V01_Contig_12907_length=1105nt_GC=0.31
Cysteine_and_methionine_metabolism	21	synthase	ec:2.5.1.16	map00270	Fau_Trans_V01_Contig_12907_length=1105nt_GC=0.31,_Fau_Trans_V01_Contig_8813_length=1473nt_GC=0.31
Cysteine_and_methionine_metabolism	21	transaminase	ec:2.6.1.57	map00270	Fau_Trans_V01_Contig_5331_length=2042nt_GC=0.31
Cysteine_and_methionine_metabolism	21	transaminase	ec:2.6.1.5	map00270	Fau_Trans_V01_Contig_5331_length=2042nt_GC=0.31,_Fau_Trans_V01_Contig_9727_length=1370nt_GC=0.57
Cysteine_and_methionine_metabolism	21	transaminase	ec:2.6.1.3	map00270	Fau_Trans_V01_Contig_5255_length=2059nt_GC=0.32
Cysteine_and_methionine_metabolism	21	transaminase	ec:2.6.1.1	map00270	Fau_Trans_V01_Contig_5255_length=2059nt_GC=0.32,_Fau_Trans_V01_Contig_5331_length=2042nt_GC=0.31
Glycosphingolipid_biosynthesis_-_lacto_and_neolacto_series	1	beta-1,3-acetylglucosaminyltransferase	ec:2.4.1.163	map00601	Fau_Trans_V01_Contig_5958_length=1903nt_GC=0.34
Nicotinate_and_nicotinamide_metabolism	13	transhydrogenase_(Re/Si-specific)	ec:1.6.1.2	map00760	Fau_Trans_V01_Contig_349_length=4549nt_GC=0.39
Nicotinate_and_nicotinamide_metabolism	13	transhydrogenase_(Si-specific)	ec:1.6.1.1	map00760	Fau_Trans_V01_Contig_349_length=4549nt_GC=0.39
Nicotinate_and_nicotinamide_metabolism	13	phosphoribosyltransferase	ec:2.4.2.12	map00760	Fau_Trans_V01_Contig_9612_length=1383nt_GC=0.39
Nicotinate_and_nicotinamide_metabolism	13	synthase_(glutamine-hydrolysing)	ec:6.3.5.1	map00760	Fau_Trans_V01_Contig_3640_length=2658nt_GC=0.40
Nicotinate_and_nicotinamide_metabolism	13	adenylyltransferase	ec:2.7.7.1	map00760	Fau_Trans_V01_Contig_7190_length=1686nt_GC=0.38
Nicotinate_and_nicotinamide_metabolism	13	phosphorylase	ec:2.4.2.1	map00760	Fau_Trans_V01_Contig_5333_length=2042nt_GC=0.39
Nicotinate_and_nicotinamide_metabolism	13	adenylyltransferase	ec:2.7.7.18	map00760	Fau_Trans_V01_Contig_1943_length=5022nt_GC=0.43,_Fau_Trans_V01_Contig_4582_length=2260nt_GC=0.35,_Fau_Trans_V01_Contig_7190_length=1686nt_GC=0.38
Nicotinate_and_nicotinamide_metabolism	13	uridine_5'-nucleotidase	ec:3.1.3.5	map00760	Fau_Trans_V01_Contig_10744_length=1278nt_GC=0.41,_Fau_Trans_V01_Contig_6038_length=1888nt_GC=0.36,_Fau_Trans_V01_Contig_7567_length=1631nt_GC=0.32
Nicotinate_and_nicotinamide_metabolism	13	diphosphatase	ec:3.6.1.9	map00760	Fau_Trans_V01_Contig_10119_length=1332nt_GC=0.37
Nicotinate_and_nicotinamide_metabolism	13	synthase	ec:6.3.1.5	map00760	Fau_Trans_V01_Contig_3640_length=2658nt_GC=0.40
Nicotinate_and_nicotinamide_metabolism	13	kinase	ec:2.7.1.23	map00760	Fau_Trans_V01_Contig_6885_length=1734nt_GC=0.37,_Fau_Trans_V01_Contig_8977_length=1453nt_GC=0.38
Sphingolipid_metabolism	27	phosphodiesterase	ec:3.1.4.12	map00600	Fau_Trans_V01_Contig_4222_length=2386nt_GC=0.44,_Fau_Trans_V01_Contig_9567_length=1387nt_GC=0.33
Sphingolipid_metabolism	27	synthase	ec:2.7.8.27	map00600	Fau_Trans_V01_Contig_17992_length=822nt_GC=0.30,_Fau_Trans_V01_Contig_4596_length=2254nt_GC=0.37
Sphingolipid_metabolism	27	psychosine_hydrolase	ec:3.2.1.45	map00600	Fau_Trans_V01_Contig_3212_length=2915nt_GC=0.40
Sphingolipid_metabolism	27	lactase_(ambiguous)	ec:3.2.1.23	map00600	Fau_Trans_V01_Contig_2765_length=3294nt_GC=0.33,_Fau_Trans_V01_Contig_5061_length=2108nt_GC=0.42
Sphingolipid_metabolism	27	melibiase	ec:3.2.1.22	map00600	Fau_Trans_V01_Contig_8319_length=1531nt_GC=0.44
Sphingolipid_metabolism	27	reductase	ec:1.1.1.102	map00600	Fau_Trans_V01_Contig_11881_length=1185nt_GC=0.33
Sphingolipid_metabolism	27	C-palmitoyltransferase	ec:2.3.1.50	map00600	Fau_Trans_V01_Contig_16426_length=894nt_GC=0.30,_Fau_Trans_V01_Contig_29352_length=537nt_GC=0.31,_Fau_Trans_V01_Contig_3615_length=2669nt_GC=0.35
Sphingolipid_metabolism	27	glucosyltransferase	ec:2.4.1.80	map00600	Fau_Trans_V01_Contig_866_length=2524nt_GC=0.31
Sphingolipid_metabolism	27	acylsphingosine_deacylase	ec:3.5.1.23	map00600	Fau_Trans_V01_Contig_5885_length=1917nt_GC=0.44,_Fau_Trans_V01_Contig_9857_length=1357nt_GC=0.36
Sphingolipid_metabolism	27	N-acyltransferase	ec:2.3.1.24	map00600	Fau_Trans_V01_Contig_7605_length=1626nt_GC=0.32
Sphingolipid_metabolism	27	phosphatase	ec:3.1.3.4	map00600	Fau_Trans_V01_Contig_10611_length=1288nt_GC=0.38,_Fau_Trans_V01_Contig_12772_length=1115nt_GC=0.32,_Fau_Trans_V01_Contig_6230_length=1852nt_GC=0.42,_Fau_Trans_V01_Contig_6253_length=1849nt_GC=0.30,_Fau_Trans_V01_Contig_6761_length=1754nt_GC=0.39
Sphingolipid_metabolism	27	aldolase	ec:4.1.2.27	map00600	Fau_Trans_V01_Contig_5774_length=1941nt_GC=0.34
Sphingolipid_metabolism	27	kinase	ec:2.7.1.138	map00600	Fau_Trans_V01_Contig_5824_length=1931nt_GC=0.30
Sphingolipid_metabolism	27	sulfatase	ec:3.1.6.1	map00600	Fau_Trans_V01_Contig_2763_length=3294nt_GC=0.29,_Fau_Trans_V01_Contig_2841_length=3222nt_GC=0.43,_Fau_Trans_V01_Contig_4783_length=2193nt_GC=0.48
Sphingolipid_metabolism	27	cholinephosphotransferase	ec:2.7.8.3	map00600	Fau_Trans_V01_Contig_17992_length=822nt_GC=0.30,_Fau_Trans_V01_Contig_4596_length=2254nt_GC=0.37
Sphingolipid_metabolism	27	kinase	ec:2.7.1.91	map00600	Fau_Trans_V01_Contig_3002_length=3077nt_GC=0.36
C5-Branched_dibasic_acid_metabolism	4	ligase_(ADP-forming)	ec:6.2.1.5	map00660	Fau_Trans_V01_Contig_12924_length=1104nt_GC=0.42,_Fau_Trans_V01_Contig_1834_length=5971nt_GC=0.39,_Fau_Trans_V01_Contig_7080_length=1703nt_GC=0.34,_Fau_Trans_V01_Contig_7604_length=1626nt_GC=0.36
Glycolysis_/_Gluconeogenesis	33	phosphohexokinase	ec:2.7.1.11	map00010	Fau_Trans_V01_Contig_3499_length=2733nt_GC=0.39
Glycolysis_/_Gluconeogenesis	33	carboxykinase_(GTP)	ec:4.1.1.32	map00010	Fau_Trans_V01_Contig_4989_length=2137nt_GC=0.42
Glycolysis_/_Gluconeogenesis	33	isomerase	ec:5.3.1.9	map00010	Fau_Trans_V01_Contig_1900_length=5360nt_GC=0.34
Glycolysis_/_Gluconeogenesis	33	isomerase	ec:5.3.1.1	map00010	Fau_Trans_V01_Contig_12979_length=1101nt_GC=0.31
Glycolysis_/_Gluconeogenesis	33	glucokinase_(phosphorylating)	ec:2.7.1.2	map00010	Fau_Trans_V01_Contig_6617_length=1779nt_GC=0.37
Glycolysis_/_Gluconeogenesis	33	hexokinase_type_IV_glucokinase	ec:2.7.1.1	map00010	Fau_Trans_V01_Contig_6387_length=1822nt_GC=0.41
Glycolysis_/_Gluconeogenesis	33	hydratase	ec:4.2.1.11	map00010	Fau_Trans_V01_Contig_3038_length=3038nt_GC=0.33
Glycolysis_/_Gluconeogenesis	33	dehydrogenase_(NADP+)	ec:1.1.1.2	map00010	Fau_Trans_V01_Contig_10372_length=1311nt_GC=0.43,_Fau_Trans_V01_Contig_11623_length=1204nt_GC=0.33,_Fau_Trans_V01_Contig_11682_length=1199nt_GC=0.36,_Fau_Trans_V01_Contig_8069_length=1565nt_GC=0.35
Glycolysis_/_Gluconeogenesis	33	hexose_diphosphatase	ec:3.1.3.11	map00010	Fau_Trans_V01_Contig_12717_length=1119nt_GC=0.35
Glycolysis_/_Gluconeogenesis	33	ligase	ec:6.2.1.1	map00010	Fau_Trans_V01_Contig_3565_length=2695nt_GC=0.36,_Fau_Trans_V01_Contig_3821_length=2564nt_GC=0.39,_Fau_Trans_V01_Contig_4362_length=2335nt_GC=0.44
Glycolysis_/_Gluconeogenesis	33	kinase	ec:2.7.2.3	map00010	Fau_Trans_V01_Contig_19010_length=780nt_GC=0.35,_Fau_Trans_V01_Contig_19094_length=777nt_GC=0.34
Glycolysis_/_Gluconeogenesis	33	acetyltransferase	ec:2.3.1.12	map00010	Fau_Trans_V01_Contig_5355_length=2035nt_GC=0.32
Glycolysis_/_Gluconeogenesis	33	dehydrogenase_[NAD(P)+]	ec:1.2.1.5	map00010	Fau_Trans_V01_Contig_3647_length=2655nt_GC=0.36,_Fau_Trans_V01_Contig_6812_length=1745nt_GC=0.47,_Fau_Trans_V01_Contig_8069_length=1565nt_GC=0.35
Glycolysis_/_Gluconeogenesis_33	dehydrogenase_(NAD+)	ec:1.2.1.3	4	map00010_20131112151157.png	map00010
Glycolysis_/_Gluconeogenesis	33	aldolase	ec:4.1.2.13	map00010	Fau_Trans_V01_Contig_550_length=1069nt_GC=0.47,_Fau_Trans_V01_Contig_9076_length=1441nt_GC=0.39
Glycolysis_/_Gluconeogenesis	33	dehydrogenase_(acetyl-transferring)	ec:1.2.4.1	map00010	Fau_Trans_V01_Contig_8053_length=1568nt_GC=0.33,_Fau_Trans_V01_Contig_9320_length=1414nt_GC=0.35
Glycolysis_/_Gluconeogenesis	33	dehydrogenase	ec:1.8.1.4	map00010	Fau_Trans_V01_Contig_10175_length=1328nt_GC=0.38
Glycolysis_/_Gluconeogenesis	33	dehydrogenase_(phosphorylating)	ec:1.2.1.12	map00010	Fau_Trans_V01_Contig_6916_length=1730nt_GC=0.35,_Fau_Trans_V01_Contig_9946_length=1348nt_GC=0.37
Glycolysis_/_Gluconeogenesis	33	(alpha-D-glucose-1,6-bisphosphate-dependent)	ec:5.4.2.2	map00010	Fau_Trans_V01_Contig_3729_length=2611nt_GC=0.35,_Fau_Trans_V01_Contig_4037_length=2462nt_GC=0.31,_Fau_Trans_V01_Contig_9810_length=1362nt_GC=0.50
Glycolysis_/_Gluconeogenesis	33	kinase	ec:2.7.1.40	map00010	Fau_Trans_V01_Contig_6549_length=1790nt_GC=0.37
Ether_lipid_metabolism	17	esterase	ec:3.1.1.47	map00565	Fau_Trans_V01_Contig_13013_length=1099nt_GC=0.35,_Fau_Trans_V01_Contig_6484_length=1804nt_GC=0.37
Ether_lipid_metabolism	17	phosphatase	ec:3.1.3.4	map00565	Fau_Trans_V01_Contig_10611_length=1288nt_GC=0.38,_Fau_Trans_V01_Contig_12772_length=1115nt_GC=0.32,_Fau_Trans_V01_Contig_6230_length=1852nt_GC=0.42,_Fau_Trans_V01_Contig_6253_length=1849nt_GC=0.30,_Fau_Trans_V01_Contig_6761_length=1754nt_GC=0.39
Ether_lipid_metabolism	17	synthase	ec:2.5.1.26	map00565	Fau_Trans_V01_Contig_4552_length=2272nt_GC=0.38
Ether_lipid_metabolism	17	cholinephosphotransferase	ec:2.7.8.2	map00565	Fau_Trans_V01_Contig_10164_length=1329nt_GC=0.33,_Fau_Trans_V01_Contig_16567_length=887nt_GC=0.38
Ether_lipid_metabolism	17	EPT	ec:2.7.8.1	map00565	Fau_Trans_V01_Contig_16567_length=887nt_GC=0.38
Ether_lipid_metabolism	17	A2	ec:3.1.1.4	map00565	Fau_Trans_V01_Contig_11004_length=1254nt_GC=0.42,_Fau_Trans_V01_Contig_14906_length=978nt_GC=0.32,_Fau_Trans_V01_Contig_15500_length=944nt_GC=0.38,_Fau_Trans_V01_Contig_17532_length=842nt_GC=0.40,_Fau_Trans_V01_Contig_33618_length=483nt_GC=0.38,_Fau_Trans_V01_Contig_6984_length=1718nt_GC=0.35,_Fau_Trans_V01_Contig_9439_length=1401nt_GC=0.33
Starch_and_sucrose_metabolism	28	decarboxylase	ec:4.1.1.35	map00500	Fau_Trans_V01_Contig_6574_length=1787nt_GC=0.33
Starch_and_sucrose_metabolism	28	isomerase	ec:5.3.1.9	map00500	Fau_Trans_V01_Contig_1900_length=5360nt_GC=0.34
Starch_and_sucrose_metabolism	28	glucokinase_(phosphorylating)	ec:2.7.1.2	map00500	Fau_Trans_V01_Contig_6617_length=1779nt_GC=0.37
Starch_and_sucrose_metabolism	28	hexokinase_type_IV_glucokinase	ec:2.7.1.1	map00500	Fau_Trans_V01_Contig_6387_length=1822nt_GC=0.41
Starch_and_sucrose_metabolism	28	beta-glucuronide_glucuronohydrolase_glucuronidase	ec:3.2.1.31	map00500	Fau_Trans_V01_Contig_4407_length=2321nt_GC=0.41
Starch_and_sucrose_metabolism	28	trehalase	ec:3.2.1.28	map00500	Fau_Trans_V01_Contig_4394_length=2325nt_GC=0.38
Starch_and_sucrose_metabolism	28	gentiobiase	ec:3.2.1.21	map00500	Fau_Trans_V01_Contig_2765_length=3294nt_GC=0.33,_Fau_Trans_V01_Contig_3825_length=2563nt_GC=0.38,_Fau_Trans_V01_Contig_4303_length=2354nt_GC=0.38
Starch_and_sucrose_metabolism	28	maltase	ec:3.2.1.20	map00500	Fau_Trans_V01_Contig_2769_length=3291nt_GC=0.33,_Fau_Trans_V01_Contig_2990_length=3088nt_GC=0.38,_Fau_Trans_V01_Contig_9630_length=1381nt_GC=0.31
Starch_and_sucrose_metabolism	28	uridylyltransferase	ec:2.7.7.9	map00500	Fau_Trans_V01_Contig_5417_length=2020nt_GC=0.36
Starch_and_sucrose_metabolism	28	trehalose_6-phosphatase	ec:3.1.3.12	map00500	Fau_Trans_V01_Contig_3702_length=2624nt_GC=0.44
Starch_and_sucrose_metabolism	28	adenylyltransferase	ec:2.7.7.27	map00500	Fau_Trans_V01_Contig_2208_length=4152nt_GC=0.34
Starch_and_sucrose_metabolism	28	diphosphatase	ec:3.6.1.9	map00500	Fau_Trans_V01_Contig_10119_length=1332nt_GC=0.37
Starch_and_sucrose_metabolism	28	diphosphatase	ec:3.6.1.21	map00500	Fau_Trans_V01_Contig_10119_length=1332nt_GC=0.37,_Fau_Trans_V01_Contig_11171_length=1240nt_GC=0.31,_Fau_Trans_V01_Contig_7100_length=1700nt_GC=0.40
Starch_and_sucrose_metabolism	28	branching_enzyme	ec:2.4.1.18	map00500	Fau_Trans_V01_Contig_4723_length=2211nt_GC=0.38
Starch_and_sucrose_metabolism	28	1-naphthol_glucuronyltransferase	ec:2.4.1.17	map00500	Fau_Trans_V01_Contig_2096_length=4405nt_GC=0.30,_Fau_Trans_V01_Contig_2644_length=3419nt_GC=0.38,_Fau_Trans_V01_Contig_3997_length=2479nt_GC=0.48,_Fau_Trans_V01_Contig_6561_length=1789nt_GC=0.36
Starch_and_sucrose_metabolism	28	synthase_(UDP-forming)	ec:2.4.1.15	map00500	Fau_Trans_V01_Contig_3702_length=2624nt_GC=0.44
Starch_and_sucrose_metabolism	28	synthase	ec:2.4.1.11	map00500	Fau_Trans_V01_Contig_3567_length=2694nt_GC=0.39
Starch_and_sucrose_metabolism	28	synthase	ec:2.7.1.106	map00500	Fau_Trans_V01_Contig_4037_length=2462nt_GC=0.31
Starch_and_sucrose_metabolism	28	6-dehydrogenase	ec:1.1.1.22	map00500	Fau_Trans_V01_Contig_4754_length=2202nt_GC=0.34
Starch_and_sucrose_metabolism	28	(alpha-D-glucose-1,6-bisphosphate-dependent)	ec:5.4.2.2	map00500	Fau_Trans_V01_Contig_3729_length=2611nt_GC=0.35,_Fau_Trans_V01_Contig_4037_length=2462nt_GC=0.31,_Fau_Trans_V01_Contig_9810_length=1362nt_GC=0.50
Cutin,_suberine_and_wax_biosynthesis	8	O-acyltransferase	ec:2.3.1.20	map00073	Fau_Trans_V01_Contig_3638_length=2659nt_GC=0.35,_Fau_Trans_V01_Contig_5467_length=2008nt_GC=0.33
Cutin,_suberine_and_wax_biosynthesis	8	reductase	ec:1.2.1.50	map00073	Fau_Trans_V01_Contig_4036_length=2462nt_GC=0.37,_Fau_Trans_V01_Contig_5990_length=1896nt_GC=0.45,_Fau_Trans_V01_Contig_6146_length=1867nt_GC=0.39,_Fau_Trans_V01_Contig_6811_length=1746nt_GC=0.36,_Fau_Trans_V01_Contig_7274_length=1673nt_GC=0.38,_Fau_Trans_V01_Contig_7603_length=1626nt_GC=0.34
Glycerophospholipid_metabolism	40	3-phosphatidyltransferase	ec:2.7.8.11	map00564	Fau_Trans_V01_Contig_16264_length=902nt_GC=0.30
Glycerophospholipid_metabolism	40	dehydrogenase_(NAD+)	ec:1.1.1.8	map00564	Fau_Trans_V01_Contig_5152_length=2085nt_GC=0.34,_Fau_Trans_V01_Contig_5659_length=1965nt_GC=0.54
Glycerophospholipid_metabolism	40	phosphatidylglycerol_phosphate_phosphatase	ec:3.1.3.27	map00564	Fau_Trans_V01_Contig_24914_length=614nt_GC=0.30
Glycerophospholipid_metabolism	40	cytidylyltransferase	ec:2.7.7.41	map00564	Fau_Trans_V01_Contig_10164_length=1329nt_GC=0.33
Glycerophospholipid_metabolism	40	cytidylyltransferase	ec:2.7.7.15	map00564	Fau_Trans_V01_Contig_6469_length=1807nt_GC=0.35,_Fau_Trans_V01_Contig_8101_length=1561nt_GC=0.35
Glycerophospholipid_metabolism	40	cytidylyltransferase	ec:2.7.7.14	map00564	Fau_Trans_V01_Contig_6469_length=1807nt_GC=0.35
Glycerophospholipid_metabolism	40	O-acyltransferase	ec:2.3.1.51	map00564	Fau_Trans_V01_Contig_16342_length=898nt_GC=0.36,_Fau_Trans_V01_Contig_5741_length=1948nt_GC=0.38,_Fau_Trans_V01_Contig_6427_length=1815nt_GC=0.48,_Fau_Trans_V01_Contig_7486_length=1643nt_GC=0.33,_Fau_Trans_V01_Contig_8114_length=1559nt_GC=0.45
Glycerophospholipid_metabolism	40	O-acyltransferase	ec:2.3.1.43	map00564	Fau_Trans_V01_Contig_6149_length=1866nt_GC=0.32
Glycerophospholipid_metabolism	40	O-acyltransferase	ec:2.3.1.23	map00564	Fau_Trans_V01_Contig_143_length=3423nt_GC=0.29,_Fau_Trans_V01_Contig_9994_length=1344nt_GC=0.37
Glycerophospholipid_metabolism	40	dehydrogenase_[NAD(P)+]	ec:1.1.1.94	map00564	Fau_Trans_V01_Contig_5152_length=2085nt_GC=0.34,_Fau_Trans_V01_Contig_5659_length=1965nt_GC=0.54
Glycerophospholipid_metabolism	40	1-O-acyltransferase	ec:2.3.1.15	map00564	Fau_Trans_V01_Contig_5741_length=1948nt_GC=0.38,_Fau_Trans_V01_Contig_6427_length=1815nt_GC=0.48
Glycerophospholipid_metabolism	40	phosphatase	ec:3.1.3.4	map00564	Fau_Trans_V01_Contig_10611_length=1288nt_GC=0.38,_Fau_Trans_V01_Contig_12772_length=1115nt_GC=0.32,_Fau_Trans_V01_Contig_6230_length=1852nt_GC=0.42,_Fau_Trans_V01_Contig_6253_length=1849nt_GC=0.30,_Fau_Trans_V01_Contig_6761_length=1754nt_GC=0.39
Glycerophospholipid_metabolism	40	kinase_(ATP_dependent)	ec:2.7.1.107	map00564	Fau_Trans_V01_Contig_25686_length=598nt_GC=0.43,_Fau_Trans_V01_Contig_2624_length=3440nt_GC=0.49,_Fau_Trans_V01_Contig_3318_length=2853nt_GC=0.45,_Fau_Trans_V01_Contig_5258_length=2059nt_GC=0.46
Glycerophospholipid_metabolism	40	3-phosphatidyltransferase	ec:2.7.8.5	map00564	Fau_Trans_V01_Contig_4643_length=2236nt_GC=0.30
Glycerophospholipid_metabolism	40	cholinephosphotransferase	ec:2.7.8.2	map00564	Fau_Trans_V01_Contig_10164_length=1329nt_GC=0.33,_Fau_Trans_V01_Contig_16567_length=887nt_GC=0.38
Glycerophospholipid_metabolism	40	EPT	ec:2.7.8.1	map00564	Fau_Trans_V01_Contig_16567_length=887nt_GC=0.38
Glycerophospholipid_metabolism	40	dehydrogenase	ec:1.1.5.3	map00564	Fau_Trans_V01_Contig_5152_length=2085nt_GC=0.34,_Fau_Trans_V01_Contig_5659_length=1965nt_GC=0.54
Glycerophospholipid_metabolism	40	kinase	ec:2.7.1.82	map00564	Fau_Trans_V01_Contig_21793_length=689nt_GC=0.31,_Fau_Trans_V01_Contig_9008_length=1450nt_GC=0.38
Glycerophospholipid_metabolism	40	true_cholinesterase	ec:3.1.1.7	map00564	Fau_Trans_V01_Contig_3128_length=2979nt_GC=0.47,_Fau_Trans_V01_Contig_8103_length=1560nt_GC=0.49
Glycerophospholipid_metabolism	40	lecithinase_B	ec:3.1.1.5	map00564	Fau_Trans_V01_Contig_2063_length=4518nt_GC=0.41,_Fau_Trans_V01_Contig_6149_length=1866nt_GC=0.32,_Fau_Trans_V01_Contig_6484_length=1804nt_GC=0.37,_Fau_Trans_V01_Contig_9759_length=1368nt_GC=0.33
Glycerophospholipid_metabolism	40	A2	ec:3.1.1.4	map00564	Fau_Trans_V01_Contig_11004_length=1254nt_GC=0.42,_Fau_Trans_V01_Contig_14906_length=978nt_GC=0.32,_Fau_Trans_V01_Contig_15500_length=944nt_GC=0.38,_Fau_Trans_V01_Contig_17532_length=842nt_GC=0.40,_Fau_Trans_V01_Contig_33618_length=483nt_GC=0.38,_Fau_Trans_V01_Contig_6984_length=1718nt_GC=0.35,_Fau_Trans_V01_Contig_9439_length=1401nt_GC=0.33
Glycerophospholipid_metabolism	40	kinase	ec:2.7.1.32	map00564	Fau_Trans_V01_Contig_21793_length=689nt_GC=0.31,_Fau_Trans_V01_Contig_9008_length=1450nt_GC=0.38
Glycosylphosphatidylinositol(GPI)-anchor_biosynthesis	3	N-acetylglucosaminyltransferase	ec:2.4.1.198	map00563	Fau_Trans_V01_Contig_16744_length=879nt_GC=0.31,_Fau_Trans_V01_Contig_9557_length=1388nt_GC=0.35
Glycosylphosphatidylinositol(GPI)-anchor_biosynthesis	3	deacetylase	ec:3.5.1.89	map00563	Fau_Trans_V01_Contig_11439_length=1219nt_GC=0.35
Synthesis_and_degradation_of_ketone_bodies	8	CoA-transferase	ec:2.8.3.5	map00072	Fau_Trans_V01_Contig_5848_length=1925nt_GC=0.35
Synthesis_and_degradation_of_ketone_bodies	8	lyase	ec:4.1.3.4	map00072	Fau_Trans_V01_Contig_9447_length=1399nt_GC=0.32
Synthesis_and_degradation_of_ketone_bodies	8	C-acetyltransferase	ec:2.3.1.9	map00072	Fau_Trans_V01_Contig_3587_length=2684nt_GC=0.39,_Fau_Trans_V01_Contig_5057_length=2109nt_GC=0.37,_Fau_Trans_V01_Contig_8480_length=1512nt_GC=0.37
Synthesis_and_degradation_of_ketone_bodies	8	dehydrogenase	ec:1.1.1.30	map00072	Fau_Trans_V01_Contig_10110_length=1333nt_GC=0.39
Synthesis_and_degradation_of_ketone_bodies	8	synthase	ec:2.3.3.10	map00072	Fau_Trans_V01_Contig_5112_length=2096nt_GC=0.34,_Fau_Trans_V01_Contig_7107_length=1699nt_GC=0.34
Inositol_phosphate_metabolism	45	phospholipase_C	ec:3.1.4.11	map00562	Fau_Trans_V01_Contig_1090_length=3790nt_GC=0.38,_Fau_Trans_V01_Contig_11749_length=1195nt_GC=0.44,_Fau_Trans_V01_Contig_2368_length=3801nt_GC=0.36,_Fau_Trans_V01_Contig_2571_length=3502nt_GC=0.36,_Fau_Trans_V01_Contig_31025_length=513nt_GC=0.38,_Fau_Trans_V01_Contig_37830_length=442nt_GC=0.40,_Fau_Trans_V01_Contig_4351_length=2338nt_GC=0.48,_Fau_Trans_V01_Contig_49333_length=366nt_GC=0.51,_Fau_Tr…
Inositol_phosphate_metabolism	45	3-phosphatidyltransferase	ec:2.7.8.11	map00562	Fau_Trans_V01_Contig_16264_length=902nt_GC=0.30
Inositol_phosphate_metabolism	45	isomerase	ec:5.3.1.1	map00562	Fau_Trans_V01_Contig_12979_length=1101nt_GC=0.31
Inositol_phosphate_metabolism	45	oxygenase	ec:1.13.99.1	map00562	Fau_Trans_V01_Contig_11486_length=1215nt_GC=0.39
Inositol_phosphate_metabolism	45	3-phosphatase	ec:3.1.3.67	map00562	Fau_Trans_V01_Contig_1982_length=4843nt_GC=0.38
Inositol_phosphate_metabolism	45	inositol-1,3-bisphosphate_3-phosphatase	ec:3.1.3.64	map00562	Fau_Trans_V01_Contig_17_length=3690nt_GC=0.36,_Fau_Trans_V01_Contig_1982_length=4843nt_GC=0.38,_Fau_Trans_V01_Contig_2026_length=4669nt_GC=0.45,_Fau_Trans_V01_Contig_2710_length=3350nt_GC=0.39,_Fau_Trans_V01_Contig_4548_length=2273nt_GC=0.50,_Fau_Trans_V01_Contig_4894_length=2163nt_GC=0.33,_Fau_Trans_V01_Contig_5264_length=2057nt_GC=0.34
Inositol_phosphate_metabolism	45	1-phosphatase	ec:3.1.3.57	map00562	Fau_Trans_V01_Contig_14313_length=1012nt_GC=0.38
Inositol_phosphate_metabolism	45	5-phosphatase	ec:3.1.3.56	map00562	Fau_Trans_V01_Contig_2441_length=3702nt_GC=0.38,_Fau_Trans_V01_Contig_5136_length=2090nt_GC=0.43
Inositol_phosphate_metabolism	45	5-phosphatase	ec:3.1.3.36	map00562	Fau_Trans_V01_Contig_24914_length=614nt_GC=0.30,_Fau_Trans_V01_Contig_5136_length=2090nt_GC=0.43,_Fau_Trans_V01_Contig_9303_length=1416nt_GC=0.36
Inositol_phosphate_metabolism	45	phosphatase	ec:3.1.3.25	map00562	Fau_Trans_V01_Contig_10778_length=1274nt_GC=0.30,_Fau_Trans_V01_Contig_12149_length=1161nt_GC=0.40,_Fau_Trans_V01_Contig_7637_length=1622nt_GC=0.31
Inositol_phosphate_metabolism	45	5/6-kinase	ec:2.7.1.159	map00562	Fau_Trans_V01_Contig_9907_length=1353nt_GC=0.30
Inositol_phosphate_metabolism	45	3-kinase	ec:2.7.1.154	map00562	Fau_Trans_V01_Contig_10479_length=1300nt_GC=0.35
Inositol_phosphate_metabolism	45	3-kinase	ec:2.7.1.153	map00562	Fau_Trans_V01_Contig_10479_length=1300nt_GC=0.35
Inositol_phosphate_metabolism	45	5-kinase	ec:2.7.1.150	map00562	Fau_Trans_V01_Contig_1830_length=6006nt_GC=0.41
Inositol_phosphate_metabolism	45	3-kinase	ec:2.7.1.137	map00562	Fau_Trans_V01_Contig_10479_length=1300nt_GC=0.35,_Fau_Trans_V01_Contig_2252_length=4052nt_GC=0.33,_Fau_Trans_V01_Contig_2669_length=3390nt_GC=0.40
Inositol_phosphate_metabolism	45	1-kinase	ec:2.7.1.134	map00562	Fau_Trans_V01_Contig_9907_length=1353nt_GC=0.30
Inositol_phosphate_metabolism	45	3-kinase	ec:2.7.1.127	map00562	Fau_Trans_V01_Contig_3574_length=2691nt_GC=0.45,_Fau_Trans_V01_Contig_8021_length=1571nt_GC=0.29,_Fau_Trans_V01_Contig_9021_length=1448nt_GC=0.45
Inositol_phosphate_metabolism	45	dehydrogenase_(acetylating)	ec:1.2.1.18	map00562	Fau_Trans_V01_Contig_6375_length=1826nt_GC=0.40
Inositol_phosphate_metabolism	45	synthase	ec:5.5.1.4	map00562	Fau_Trans_V01_Contig_5335_length=2041nt_GC=0.32
Inositol_phosphate_metabolism	45	5-kinase	ec:2.7.1.68	map00562	Fau_Trans_V01_Contig_10583_length=1290nt_GC=0.34,_Fau_Trans_V01_Contig_4107_length=2432nt_GC=0.32,_Fau_Trans_V01_Contig_4815_length=2184nt_GC=0.40
Inositol_phosphate_metabolism	45	4-kinase	ec:2.7.1.67	map00562	Fau_Trans_V01_Contig_1751_length=7916nt_GC=0.36,_Fau_Trans_V01_Contig_2906_length=3159nt_GC=0.36,_Fau_Trans_V01_Contig_8209_length=1546nt_GC=0.36
Fatty_acid_degradation	28	hydratase	ec:4.2.1.74	map00071	Fau_Trans_V01_Contig_2898_length=3166nt_GC=0.38,_Fau_Trans_V01_Contig_3587_length=2684nt_GC=0.39,_Fau_Trans_V01_Contig_6655_length=1772nt_GC=0.34,_Fau_Trans_V01_Contig_7073_length=1705nt_GC=0.30
Fatty_acid_degradation	28	hydratase	ec:4.2.1.17	map00071	Fau_Trans_V01_Contig_13351_length=1074nt_GC=0.36,_Fau_Trans_V01_Contig_13755_length=1047nt_GC=0.32,_Fau_Trans_V01_Contig_2898_length=3166nt_GC=0.38,_Fau_Trans_V01_Contig_3587_length=2684nt_GC=0.39,_Fau_Trans_V01_Contig_7073_length=1705nt_GC=0.30
Fatty_acid_degradation	28	ligase	ec:6.2.1.3	map00071	Fau_Trans_V01_Contig_2820_length=3238nt_GC=0.36,_Fau_Trans_V01_Contig_3565_length=2695nt_GC=0.36,_Fau_Trans_V01_Contig_3894_length=2529nt_GC=0.35,_Fau_Trans_V01_Contig_4180_length=2403nt_GC=0.40,_Fau_Trans_V01_Contig_4362_length=2335nt_GC=0.44
Fatty_acid_degradation	28	O-palmitoyltransferase	ec:2.3.1.21	map00071	Fau_Trans_V01_Contig_3510_length=2729nt_GC=0.34,_Fau_Trans_V01_Contig_4892_length=2164nt_GC=0.44
Fatty_acid_degradation	28	C-acyltransferase	ec:2.3.1.16	map00071	Fau_Trans_V01_Contig_14167_length=1019nt_GC=0.41,_Fau_Trans_V01_Contig_7073_length=1705nt_GC=0.30
Fatty_acid_degradation	28	acyl-CoA_dehydrogenase	ec:1.3.8.1	map00071	Fau_Trans_V01_Contig_8713_length=1484nt_GC=0.33
Fatty_acid_degradation	28	dehydrogenase_(NAD+)	ec:1.2.1.3	map00071	Fau_Trans_V01_Contig_3647_length=2655nt_GC=0.36,_Fau_Trans_V01_Contig_4103_length=2434nt_GC=0.35,_Fau_Trans_V01_Contig_6812_length=1745nt_GC=0.47,_Fau_Trans_V01_Contig_6927_length=1728nt_GC=0.49
Fatty_acid_degradation	28	C-acetyltransferase	ec:2.3.1.9	map00071	Fau_Trans_V01_Contig_3587_length=2684nt_GC=0.39,_Fau_Trans_V01_Contig_5057_length=2109nt_GC=0.37,_Fau_Trans_V01_Contig_8480_length=1512nt_GC=0.37
Fatty_acid_degradation	28	dehydrogenase	ec:1.1.1.35	map00071	Fau_Trans_V01_Contig_10240_length=1322nt_GC=0.33,_Fau_Trans_V01_Contig_14809_length=982nt_GC=0.36,_Fau_Trans_V01_Contig_15229_length=959nt_GC=0.33,_Fau_Trans_V01_Contig_2898_length=3166nt_GC=0.38,_Fau_Trans_V01_Contig_3587_length=2684nt_GC=0.39,_Fau_Trans_V01_Contig_6655_length=1772nt_GC=0.34,_Fau_Trans_V01_Contig_7073_length=1705nt_GC=0.30
Fatty_acid_degradation	28	oxidase	ec:1.3.3.6	map00071	Fau_Trans_V01_Contig_7508_length=1640nt_GC=0.34
Fatty_acid_degradation	28	dehydrogenase	ec:1.1.1.211	map00071	Fau_Trans_V01_Contig_3587_length=2684nt_GC=0.39,_Fau_Trans_V01_Contig_7073_length=1705nt_GC=0.30
Fatty_acid_degradation	28	dehydrogenase	ec:1.2.1.48	map00071	Fau_Trans_V01_Contig_8069_length=1565nt_GC=0.35
Fatty_acid_degradation	28	isomerase	ec:5.3.3.8	map00071	Fau_Trans_V01_Contig_15227_length=959nt_GC=0.32,_Fau_Trans_V01_Contig_5393_length=2024nt_GC=0.36
Glycerolipid_metabolism	35	galactolipid_lipase	ec:3.1.1.26	map00561	Fau_Trans_V01_Contig_10145_length=1331nt_GC=0.33,_Fau_Trans_V01_Contig_5687_length=1959nt_GC=0.48
Glycerolipid_metabolism	35	dehydrogenase_(NADP+)	ec:1.1.1.2	map00561	Fau_Trans_V01_Contig_10372_length=1311nt_GC=0.43,_Fau_Trans_V01_Contig_11623_length=1204nt_GC=0.33,_Fau_Trans_V01_Contig_11682_length=1199nt_GC=0.36,_Fau_Trans_V01_Contig_8069_length=1565nt_GC=0.35
Glycerolipid_metabolism	35	melibiase	ec:3.2.1.22	map00561	Fau_Trans_V01_Contig_8319_length=1531nt_GC=0.44
Glycerolipid_metabolism	35	O-acyltransferase	ec:2.3.1.51	map00561	Fau_Trans_V01_Contig_16342_length=898nt_GC=0.36,_Fau_Trans_V01_Contig_5741_length=1948nt_GC=0.38,_Fau_Trans_V01_Contig_6427_length=1815nt_GC=0.48,_Fau_Trans_V01_Contig_7486_length=1643nt_GC=0.33,_Fau_Trans_V01_Contig_8114_length=1559nt_GC=0.45
Glycerolipid_metabolism	35	O-acyltransferase	ec:2.3.1.22	map00561	Fau_Trans_V01_Contig_10614_length=1287nt_GC=0.40,_Fau_Trans_V01_Contig_3638_length=2659nt_GC=0.35,_Fau_Trans_V01_Contig_5467_length=2008nt_GC=0.33,_Fau_Trans_V01_Contig_6795_length=1748nt_GC=0.47
Glycerolipid_metabolism	35	O-acyltransferase	ec:2.3.1.20	map00561	Fau_Trans_V01_Contig_3638_length=2659nt_GC=0.35,_Fau_Trans_V01_Contig_5467_length=2008nt_GC=0.33
Glycerolipid_metabolism	35	1-O-acyltransferase	ec:2.3.1.15	map00561	Fau_Trans_V01_Contig_5741_length=1948nt_GC=0.38,_Fau_Trans_V01_Contig_6427_length=1815nt_GC=0.48
Glycerolipid_metabolism	35	phosphatase	ec:3.1.3.4	map00561	Fau_Trans_V01_Contig_10611_length=1288nt_GC=0.38,_Fau_Trans_V01_Contig_12772_length=1115nt_GC=0.32,_Fau_Trans_V01_Contig_6230_length=1852nt_GC=0.42,_Fau_Trans_V01_Contig_6253_length=1849nt_GC=0.30,_Fau_Trans_V01_Contig_6761_length=1754nt_GC=0.39
Glycerolipid_metabolism	35	dehydrogenase_(NAD+)	ec:1.2.1.3	map00561	Fau_Trans_V01_Contig_3647_length=2655nt_GC=0.36,_Fau_Trans_V01_Contig_4103_length=2434nt_GC=0.35,_Fau_Trans_V01_Contig_6812_length=1745nt_GC=0.47,_Fau_Trans_V01_Contig_6927_length=1728nt_GC=0.49
Glycerolipid_metabolism	35	kinase_(ATP_dependent)	ec:2.7.1.107	map00561	Fau_Trans_V01_Contig_25686_length=598nt_GC=0.43,_Fau_Trans_V01_Contig_2624_length=3440nt_GC=0.49,_Fau_Trans_V01_Contig_3318_length=2853nt_GC=0.45,_Fau_Trans_V01_Contig_5258_length=2059nt_GC=0.46
Glycerolipid_metabolism	35	reductase	ec:1.1.1.21	map00561	Fau_Trans_V01_Contig_9504_length=1393nt_GC=0.33
Glycerolipid_metabolism	35	lipase	ec:3.1.1.3	map00561	Fau_Trans_V01_Contig_10145_length=1331nt_GC=0.33,_Fau_Trans_V01_Contig_5499_length=2001nt_GC=0.37,_Fau_Trans_V01_Contig_5687_length=1959nt_GC=0.48,_Fau_Trans_V01_Contig_8252_length=1540nt_GC=0.37
Glycerolipid_metabolism	35	kinase	ec:2.7.1.30	map00561	Fau_Trans_V01_Contig_25686_length=598nt_GC=0.43,_Fau_Trans_V01_Contig_2815_length=3245nt_GC=0.34,_Fau_Trans_V01_Contig_4673_length=2228nt_GC=0.36,_Fau_Trans_V01_Contig_5258_length=2059nt_GC=0.46,_Fau_Trans_V01_Contig_5462_length=2011nt_GC=0.40
Novobiocin_biosynthesis	3	transaminase	ec:2.6.1.57	map00401	Fau_Trans_V01_Contig_5331_length=2042nt_GC=0.31
Novobiocin_biosynthesis	3	transaminase	ec:2.6.1.9	map00401	Fau_Trans_V01_Contig_5331_length=2042nt_GC=0.31
Novobiocin_biosynthesis	3	transaminase	ec:2.6.1.5	map00401	Fau_Trans_V01_Contig_5331_length=2042nt_GC=0.31,_Fau_Trans_V01_Contig_9727_length=1370nt_GC=0.57
Novobiocin_biosynthesis	3	transaminase	ec:2.6.1.1	map00401	Fau_Trans_V01_Contig_5255_length=2059nt_GC=0.32,_Fau_Trans_V01_Contig_5331_length=2042nt_GC=0.31
Phenylalanine,_tyrosine_and_tryptophan_biosynthesis	8	4-monooxygenase	ec:1.14.16.1	map00400	Fau_Trans_V01_Contig_4258_length=2372nt_GC=0.41,_Fau_Trans_V01_Contig_6464_length=1808nt_GC=0.34,_Fau_Trans_V01_Contig_6622_length=1778nt_GC=0.42,_Fau_Trans_V01_Contig_7152_length=1692nt_GC=0.34
Phenylalanine,_tyrosine_and_tryptophan_biosynthesis	8	transaminase	ec:2.6.1.58	map00400	Fau_Trans_V01_Contig_7460_length=1647nt_GC=0.38
Phenylalanine,_tyrosine_and_tryptophan_biosynthesis	8	transaminase	ec:2.6.1.57	map00400	Fau_Trans_V01_Contig_5331_length=2042nt_GC=0.31
Phenylalanine,_tyrosine_and_tryptophan_biosynthesis	8	transaminase	ec:2.6.1.9	map00400	Fau_Trans_V01_Contig_5331_length=2042nt_GC=0.31
Phenylalanine,_tyrosine_and_tryptophan_biosynthesis	8	transaminase	ec:2.6.1.5	map00400	Fau_Trans_V01_Contig_5331_length=2042nt_GC=0.31,_Fau_Trans_V01_Contig_9727_length=1370nt_GC=0.57
Phenylalanine,_tyrosine_and_tryptophan_biosynthesis	8	transaminase	ec:2.6.1.1	map00400	Fau_Trans_V01_Contig_5255_length=2059nt_GC=0.32,_Fau_Trans_V01_Contig_5331_length=2042nt_GC=0.31
Cyanoamino_acid_metabolism	9	glutamyl_transpeptidase	ec:2.3.2.2	map00460	Fau_Trans_V01_Contig_3965_length=2490nt_GC=0.42,_Fau_Trans_V01_Contig_4645_length=2236nt_GC=0.42
Cyanoamino_acid_metabolism	9	asparaginase_II	ec:3.5.1.1	map00460	Fau_Trans_V01_Contig_18372_length=805nt_GC=0.38,_Fau_Trans_V01_Contig_6484_length=1804nt_GC=0.37
Cyanoamino_acid_metabolism	9	gentiobiase	ec:3.2.1.21	map00460	Fau_Trans_V01_Contig_2765_length=3294nt_GC=0.33,_Fau_Trans_V01_Contig_3825_length=2563nt_GC=0.38,_Fau_Trans_V01_Contig_4303_length=2354nt_GC=0.38
Cyanoamino_acid_metabolism	9	hydroxymethyltransferase	ec:2.1.2.1	map00460	Fau_Trans_V01_Contig_6915_length=1730nt_GC=0.38
Cyanoamino_acid_metabolism	9	acetonitrilase	ec:3.5.5.1	map00460	Fau_Trans_V01_Contig_7968_length=1579nt_GC=0.34
Lysine_biosynthesis	4	transaminase	ec:2.6.1.57	map00300	Fau_Trans_V01_Contig_5331_length=2042nt_GC=0.31
Lysine_biosynthesis	4	dehydrogenase	ec:1.2.1.31	map00300	Fau_Trans_V01_Contig_6927_length=1728nt_GC=0.49
Lysine_biosynthesis	4	transaminase	ec:2.6.1.39	map00300	Fau_Trans_V01_Contig_18169_length=813nt_GC=0.32,_Fau_Trans_V01_Contig_59019_length=320nt_GC=0.39
Isoquinoline_alkaloid_biosynthesis	9	decarboxylase	ec:4.1.1.28	map00950	Fau_Trans_V01_Contig_3991_length=2480nt_GC=0.43,_Fau_Trans_V01_Contig_5708_length=1954nt_GC=0.41,_Fau_Trans_V01_Contig_5775_length=1941nt_GC=0.49,_Fau_Trans_V01_Contig_83391_length=214nt_GC=0.48
Isoquinoline_alkaloid_biosynthesis	9	monophenol_monooxygenase	ec:1.14.18.1	map00950	Fau_Trans_V01_Contig_4679_length=2224nt_GC=0.44
Isoquinoline_alkaloid_biosynthesis	9	3-monooxygenase	ec:1.14.16.2	map00950	Fau_Trans_V01_Contig_4258_length=2372nt_GC=0.41
Isoquinoline_alkaloid_biosynthesis	9	transaminase	ec:2.6.1.57	map00950	Fau_Trans_V01_Contig_5331_length=2042nt_GC=0.31
Isoquinoline_alkaloid_biosynthesis	9	transaminase	ec:2.6.1.5	map00950	Fau_Trans_V01_Contig_5331_length=2042nt_GC=0.31,_Fau_Trans_V01_Contig_9727_length=1370nt_GC=0.57
Isoquinoline_alkaloid_biosynthesis	9	transaminase	ec:2.6.1.1	map00950	Fau_Trans_V01_Contig_5255_length=2059nt_GC=0.32,_Fau_Trans_V01_Contig_5331_length=2042nt_GC=0.31
Benzoate_degradation	9	hydratase	ec:4.2.1.17	map00362	Fau_Trans_V01_Contig_13351_length=1074nt_GC=0.36,_Fau_Trans_V01_Contig_13755_length=1047nt_GC=0.32,_Fau_Trans_V01_Contig_2898_length=3166nt_GC=0.38,_Fau_Trans_V01_Contig_3587_length=2684nt_GC=0.39,_Fau_Trans_V01_Contig_7073_length=1705nt_GC=0.30
Benzoate_degradation	9	dehydrogenase	ec:1.1.1.157	map00362	Fau_Trans_V01_Contig_10240_length=1322nt_GC=0.33
Benzoate_degradation	9	C-acyltransferase	ec:2.3.1.16	map00362	Fau_Trans_V01_Contig_14167_length=1019nt_GC=0.41,_Fau_Trans_V01_Contig_7073_length=1705nt_GC=0.30
Benzoate_degradation	9	C-acetyltransferase	ec:2.3.1.9	map00362	Fau_Trans_V01_Contig_3587_length=2684nt_GC=0.39,_Fau_Trans_V01_Contig_5057_length=2109nt_GC=0.37,_Fau_Trans_V01_Contig_8480_length=1512nt_GC=0.37
Phenylalanine_metabolism	38	decarboxylase	ec:4.1.1.28	map00360	Fau_Trans_V01_Contig_3991_length=2480nt_GC=0.43,_Fau_Trans_V01_Contig_5708_length=1954nt_GC=0.41,_Fau_Trans_V01_Contig_5775_length=1941nt_GC=0.49,_Fau_Trans_V01_Contig_83391_length=214nt_GC=0.48
Phenylalanine_metabolism	38	hydratase	ec:4.2.1.17	map00360	Fau_Trans_V01_Contig_13351_length=1074nt_GC=0.36,_Fau_Trans_V01_Contig_13755_length=1047nt_GC=0.32,_Fau_Trans_V01_Contig_2898_length=3166nt_GC=0.38,_Fau_Trans_V01_Contig_3587_length=2684nt_GC=0.39,_Fau_Trans_V01_Contig_7073_length=1705nt_GC=0.30
Phenylalanine_metabolism	38	lactoperoxidase	ec:1.11.1.7	map00360	Fau_Trans_V01_Contig_10899_length=1263nt_GC=0.33,_Fau_Trans_V01_Contig_15500_length=944nt_GC=0.38,_Fau_Trans_V01_Contig_17532_length=842nt_GC=0.40,_Fau_Trans_V01_Contig_18255_length=810nt_GC=0.27,_Fau_Trans_V01_Contig_2145_length=4280nt_GC=0.43,_Fau_Trans_V01_Contig_2416_length=3740nt_GC=0.49,_Fau_Trans_V01_Contig_29559_length=534nt_GC=0.28,_Fau_Trans_V01_Contig_34707_length=471nt_GC=0.32,_Fau_Tr…
Phenylalanine_metabolism	38	acylamidase	ec:3.5.1.4	map00360	Fau_Trans_V01_Contig_6375_length=1826nt_GC=0.40
Phenylalanine_metabolism	38	dehydrogenase	ec:1.1.1.157	map00360	Fau_Trans_V01_Contig_10240_length=1322nt_GC=0.33
Phenylalanine_metabolism	38	tautomerase	ec:5.3.2.1	map00360	Fau_Trans_V01_Contig_31427_length=508nt_GC=0.33
Phenylalanine_metabolism	38	4-monooxygenase	ec:1.14.16.1	map00360	Fau_Trans_V01_Contig_4258_length=2372nt_GC=0.41,_Fau_Trans_V01_Contig_6464_length=1808nt_GC=0.34,_Fau_Trans_V01_Contig_6622_length=1778nt_GC=0.42,_Fau_Trans_V01_Contig_7152_length=1692nt_GC=0.34
Phenylalanine_metabolism	38	dehydrogenase_[NAD(P)+]	ec:1.2.1.5	map00360	Fau_Trans_V01_Contig_3647_length=2655nt_GC=0.36,_Fau_Trans_V01_Contig_6812_length=1745nt_GC=0.47,_Fau_Trans_V01_Contig_8069_length=1565nt_GC=0.35
Phenylalanine_metabolism	38	dioxygenase	ec:1.13.11.27	map00360	Fau_Trans_V01_Contig_10244_length=1322nt_GC=0.34
Phenylalanine_metabolism	38	transaminase	ec:2.6.1.58	map00360	Fau_Trans_V01_Contig_7460_length=1647nt_GC=0.38
Phenylalanine_metabolism	38	transaminase	ec:2.6.1.57	map00360	Fau_Trans_V01_Contig_5331_length=2042nt_GC=0.31
Phenylalanine_metabolism	38	transaminase	ec:2.6.1.9	map00360	Fau_Trans_V01_Contig_5331_length=2042nt_GC=0.31
Phenylalanine_metabolism	38	transaminase	ec:2.6.1.5	map00360	Fau_Trans_V01_Contig_5331_length=2042nt_GC=0.31,_Fau_Trans_V01_Contig_9727_length=1370nt_GC=0.57
Phenylalanine_metabolism	38	transaminase	ec:2.6.1.1	map00360	Fau_Trans_V01_Contig_5255_length=2059nt_GC=0.32,_Fau_Trans_V01_Contig_5331_length=2042nt_GC=0.31
Phenylalanine_metabolism	38	ligase	ec:6.2.1.12	map00360	Fau_Trans_V01_Contig_5572_length=1984nt_GC=0.32,_Fau_Trans_V01_Contig_8444_length=1516nt_GC=0.37
T_cell_receptor_signaling_pathway	27	phosphatase	ec:3.1.3.16	map04660	Fau_Trans_V01_Contig_12727_length=1118nt_GC=0.28,_Fau_Trans_V01_Contig_19469_length=764nt_GC=0.37,_Fau_Trans_V01_Contig_2026_length=4669nt_GC=0.45,_Fau_Trans_V01_Contig_22304_length=676nt_GC=0.31,_Fau_Trans_V01_Contig_34450_length=474nt_GC=0.29,_Fau_Trans_V01_Contig_4842_length=2176nt_GC=0.34,_Fau_Trans_V01_Contig_4855_length=2172nt_GC=0.35,_Fau_Trans_V01_Contig_6405_length=1819nt_GC=0.37,_Fau_Tr…
T_cell_receptor_signaling_pathway	27	protein-tyrosine_kinase	ec:2.7.10.2	map04660	Fau_Trans_V01_Contig_11256_length=1233nt_GC=0.47,_Fau_Trans_V01_Contig_15418_length=949nt_GC=0.45,_Fau_Trans_V01_Contig_1943_length=5022nt_GC=0.43,_Fau_Trans_V01_Contig_2216_length=4139nt_GC=0.41,_Fau_Trans_V01_Contig_2736_length=3323nt_GC=0.41,_Fau_Trans_V01_Contig_2741_length=3319nt_GC=0.41,_Fau_Trans_V01_Contig_302_length=2280nt_GC=0.39,_Fau_Trans_V01_Contig_3509_length=2730nt_GC=0.38,_Fau_Tra…
Glycine,_serine_and_threonine_metabolism	23	S-aminomethyldihydrolipoylprotein:(6S)-tetrahydrofolate_aminomethyltransferase_(ammonia-forming)	ec:2.1.2.10	map00260	Fau_Trans_V01_Contig_18370_length=805nt_GC=0.32
Glycine,_serine_and_threonine_metabolism	23	beta-synthase	ec:4.2.1.22	map00260	Fau_Trans_V01_Contig_6537_length=1793nt_GC=0.39
Glycine,_serine_and_threonine_metabolism	23	ammonia-lyase	ec:4.3.1.19	map00260	Fau_Trans_V01_Contig_9167_length=1431nt_GC=0.39
Glycine,_serine_and_threonine_metabolism	23	ammonia-lyase	ec:4.3.1.17	map00260	Fau_Trans_V01_Contig_9167_length=1431nt_GC=0.39
Glycine,_serine_and_threonine_metabolism	23	dehydrogenase	ec:1.5.8.3	map00260	Fau_Trans_V01_Contig_2993_length=3083nt_GC=0.54
Glycine,_serine_and_threonine_metabolism	23	hydroxymethyltransferase	ec:2.1.2.1	map00260	Fau_Trans_V01_Contig_6915_length=1730nt_GC=0.38
Glycine,_serine_and_threonine_metabolism	23	N-methyltransferase	ec:2.1.1.20	map00260	Fau_Trans_V01_Contig_12619_length=1127nt_GC=0.40
Glycine,_serine_and_threonine_metabolism	23	3-dehydrogenase	ec:1.1.1.103	map00260	Fau_Trans_V01_Contig_6346_length=1831nt_GC=0.34
Glycine,_serine_and_threonine_metabolism	23	dehydrogenase_(decarboxylating)	ec:1.4.4.2	map00260	Fau_Trans_V01_Contig_18370_length=805nt_GC=0.32,_Fau_Trans_V01_Contig_2951_length=3117nt_GC=0.39
Glycine,_serine_and_threonine_metabolism	23	synthase	ec:2.3.1.37	map00260	Fau_Trans_V01_Contig_4588_length=2259nt_GC=0.34
Glycine,_serine_and_threonine_metabolism	23	C-acetyltransferase	ec:2.3.1.29	map00260	Fau_Trans_V01_Contig_7482_length=1643nt_GC=0.35
Glycine,_serine_and_threonine_metabolism	23	dehydrogenase	ec:1.1.1.95	map00260	Fau_Trans_V01_Contig_9682_length=1375nt_GC=0.43
Glycine,_serine_and_threonine_metabolism	23	phosphatase	ec:3.1.3.3	map00260	Fau_Trans_V01_Contig_17931_length=825nt_GC=0.31,_Fau_Trans_V01_Contig_417_length=950nt_GC=0.29
Glycine,_serine_and_threonine_metabolism	23	reductase	ec:1.1.1.81	map00260	Fau_Trans_V01_Contig_10136_length=1331nt_GC=0.34
Glycine,_serine_and_threonine_metabolism	23	gamma-lyase	ec:4.4.1.1	map00260	Fau_Trans_V01_Contig_5756_length=1946nt_GC=0.34,_Fau_Trans_V01_Contig_5783_length=1940nt_GC=0.35
Glycine,_serine_and_threonine_metabolism	23	dehydrogenase	ec:1.1.1.29	map00260	Fau_Trans_V01_Contig_10136_length=1331nt_GC=0.34
Glycine,_serine_and_threonine_metabolism	23	transaminase	ec:2.6.1.52	map00260	Fau_Trans_V01_Contig_8839_length=1469nt_GC=0.38
Glycine,_serine_and_threonine_metabolism	23	transaminase	ec:2.6.1.51	map00260	Fau_Trans_V01_Contig_10086_length=1336nt_GC=0.45
Glycine,_serine_and_threonine_metabolism	23	transaminase	ec:2.6.1.4	map00260	Fau_Trans_V01_Contig_4637_length=2239nt_GC=0.33,_Fau_Trans_V01_Contig_4645_length=2236nt_GC=0.42
Glycine,_serine_and_threonine_metabolism	23	dehydrogenase	ec:1.8.1.4	map00260	Fau_Trans_V01_Contig_10175_length=1328nt_GC=0.38
Glycine,_serine_and_threonine_metabolism	23	transaminase	ec:2.6.1.44	map00260	Fau_Trans_V01_Contig_10086_length=1336nt_GC=0.45,_Fau_Trans_V01_Contig_4637_length=2239nt_GC=0.33,_Fau_Trans_V01_Contig_4645_length=2236nt_GC=0.42,_Fau_Trans_V01_Contig_7214_length=1682nt_GC=0.40,_Fau_Trans_V01_Contig_7233_length=1680nt_GC=0.34
Glycine,_serine_and_threonine_metabolism	23	aldolase	ec:4.1.2.5	map00260	Fau_Trans_V01_Contig_9167_length=1431nt_GC=0.39
Steroid_biosynthesis	7	esterase	ec:3.1.1.13	map00100	Fau_Trans_V01_Contig_10465_length=1302nt_GC=0.42,_Fau_Trans_V01_Contig_13465_length=1066nt_GC=0.36,_Fau_Trans_V01_Contig_8592_length=1498nt_GC=0.40
Steroid_biosynthesis	7	O-acyltransferase	ec:2.3.1.26	map00100	Fau_Trans_V01_Contig_8061_length=1566nt_GC=0.32,_Fau_Trans_V01_Contig_8480_length=1512nt_GC=0.37
Steroid_biosynthesis	7	3-dehydrogenase	ec:1.1.1.270	map00100	Fau_Trans_V01_Contig_11657_length=1201nt_GC=0.36
Steroid_biosynthesis	7	monooxygenase	ec:1.14.13.72	map00100	Fau_Trans_V01_Contig_148_length=1831nt_GC=0.36
Vitamin_B6_metabolism	4	5'-phosphate_synthase	ec:1.4.3.5	map00750	Fau_Trans_V01_Contig_14272_length=1014nt_GC=0.32,_Fau_Trans_V01_Contig_8366_length=1523nt_GC=0.32
Vitamin_B6_metabolism	4	transaminase	ec:2.6.1.52	map00750	Fau_Trans_V01_Contig_8839_length=1469nt_GC=0.38
Vitamin_B6_metabolism	4	kinase	ec:2.7.1.35	map00750	Fau_Trans_V01_Contig_14270_length=1014nt_GC=0.27
Phosphatidylinositol_signaling_system	53	phospholipase_C	ec:3.1.4.11	map04070	Fau_Trans_V01_Contig_1090_length=3790nt_GC=0.38,_Fau_Trans_V01_Contig_11749_length=1195nt_GC=0.44,_Fau_Trans_V01_Contig_2368_length=3801nt_GC=0.36,_Fau_Trans_V01_Contig_2571_length=3502nt_GC=0.36,_Fau_Trans_V01_Contig_31025_length=513nt_GC=0.38,_Fau_Trans_V01_Contig_37830_length=442nt_GC=0.40,_Fau_Trans_V01_Contig_4351_length=2338nt_GC=0.48,_Fau_Trans_V01_Contig_49333_length=366nt_GC=0.51,_Fau_Tr…
Phosphatidylinositol_signaling_system	53	3-phosphatidyltransferase	ec:2.7.8.11	map04070	Fau_Trans_V01_Contig_16264_length=902nt_GC=0.30
Phosphatidylinositol_signaling_system	53	3-phosphatase	ec:3.1.3.67	map04070	Fau_Trans_V01_Contig_1982_length=4843nt_GC=0.38
Phosphatidylinositol_signaling_system	53	inositol-1,3-bisphosphate_3-phosphatase	ec:3.1.3.64	map04070	Fau_Trans_V01_Contig_17_length=3690nt_GC=0.36,_Fau_Trans_V01_Contig_1982_length=4843nt_GC=0.38,_Fau_Trans_V01_Contig_2026_length=4669nt_GC=0.45,_Fau_Trans_V01_Contig_2710_length=3350nt_GC=0.39,_Fau_Trans_V01_Contig_4548_length=2273nt_GC=0.50,_Fau_Trans_V01_Contig_4894_length=2163nt_GC=0.33,_Fau_Trans_V01_Contig_5264_length=2057nt_GC=0.34
Phosphatidylinositol_signaling_system	53	kinase_C	ec:2.7.11.13	map04070	Fau_Trans_V01_Contig_12382_length=1145nt_GC=0.37,_Fau_Trans_V01_Contig_1799_length=6513nt_GC=0.46,_Fau_Trans_V01_Contig_35899_length=459nt_GC=0.29,_Fau_Trans_V01_Contig_4975_length=2141nt_GC=0.39,_Fau_Trans_V01_Contig_5256_length=2059nt_GC=0.32,_Fau_Trans_V01_Contig_58300_length=323nt_GC=0.53,_Fau_Trans_V01_Contig_7794_length=1599nt_GC=0.33
Phosphatidylinositol_signaling_system	53	1-phosphatase	ec:3.1.3.57	map04070	Fau_Trans_V01_Contig_14313_length=1012nt_GC=0.38
Phosphatidylinositol_signaling_system	53	5-phosphatase	ec:3.1.3.56	map04070	Fau_Trans_V01_Contig_2441_length=3702nt_GC=0.38,_Fau_Trans_V01_Contig_5136_length=2090nt_GC=0.43
Phosphatidylinositol_signaling_system	53	5-phosphatase	ec:3.1.3.36	map04070	Fau_Trans_V01_Contig_24914_length=614nt_GC=0.30,_Fau_Trans_V01_Contig_5136_length=2090nt_GC=0.43,_Fau_Trans_V01_Contig_9303_length=1416nt_GC=0.36
Phosphatidylinositol_signaling_system	53	phosphatase	ec:3.1.3.25	map04070	Fau_Trans_V01_Contig_10778_length=1274nt_GC=0.30,_Fau_Trans_V01_Contig_12149_length=1161nt_GC=0.40,_Fau_Trans_V01_Contig_7637_length=1622nt_GC=0.31
Phosphatidylinositol_signaling_system	53	cytidylyltransferase	ec:2.7.7.41	map04070	Fau_Trans_V01_Contig_10164_length=1329nt_GC=0.33
Phosphatidylinositol_signaling_system	53	5/6-kinase	ec:2.7.1.159	map04070	Fau_Trans_V01_Contig_9907_length=1353nt_GC=0.30
Phosphatidylinositol_signaling_system	53	3-kinase	ec:2.7.1.154	map04070	Fau_Trans_V01_Contig_10479_length=1300nt_GC=0.35
Phosphatidylinositol_signaling_system	53	3-kinase	ec:2.7.1.153	map04070	Fau_Trans_V01_Contig_10479_length=1300nt_GC=0.35
Phosphatidylinositol_signaling_system	53	5-kinase	ec:2.7.1.150	map04070	Fau_Trans_V01_Contig_1830_length=6006nt_GC=0.41
Phosphatidylinositol_signaling_system	53	3-kinase	ec:2.7.1.137	map04070	Fau_Trans_V01_Contig_10479_length=1300nt_GC=0.35,_Fau_Trans_V01_Contig_2252_length=4052nt_GC=0.33,_Fau_Trans_V01_Contig_2669_length=3390nt_GC=0.40
Phosphatidylinositol_signaling_system	53	3-kinase	ec:2.7.1.127	map04070	Fau_Trans_V01_Contig_3574_length=2691nt_GC=0.45,_Fau_Trans_V01_Contig_8021_length=1571nt_GC=0.29,_Fau_Trans_V01_Contig_9021_length=1448nt_GC=0.45
Phosphatidylinositol_signaling_system	53	kinase_(ATP_dependent)	ec:2.7.1.107	map04070	Fau_Trans_V01_Contig_25686_length=598nt_GC=0.43,_Fau_Trans_V01_Contig_2624_length=3440nt_GC=0.49,_Fau_Trans_V01_Contig_3318_length=2853nt_GC=0.45,_Fau_Trans_V01_Contig_5258_length=2059nt_GC=0.46
Phosphatidylinositol_signaling_system	53	5-kinase	ec:2.7.1.68	map04070	Fau_Trans_V01_Contig_10583_length=1290nt_GC=0.34,_Fau_Trans_V01_Contig_4107_length=2432nt_GC=0.32,_Fau_Trans_V01_Contig_4815_length=2184nt_GC=0.40
Phosphatidylinositol_signaling_system	53	4-kinase	ec:2.7.1.67	map04070	Fau_Trans_V01_Contig_1751_length=7916nt_GC=0.36,_Fau_Trans_V01_Contig_2906_length=3159nt_GC=0.36,_Fau_Trans_V01_Contig_8209_length=1546nt_GC=0.36
Butanoate_metabolism	27	decarboxylase	ec:4.1.1.15	map00650	Fau_Trans_V01_Contig_19522_length=762nt_GC=0.49,_Fau_Trans_V01_Contig_5856_length=1923nt_GC=0.44,_Fau_Trans_V01_Contig_8649_length=1490nt_GC=0.40
Butanoate_metabolism	27	hydratase	ec:4.2.1.17	map00650	Fau_Trans_V01_Contig_13351_length=1074nt_GC=0.36,_Fau_Trans_V01_Contig_13755_length=1047nt_GC=0.32,_Fau_Trans_V01_Contig_2898_length=3166nt_GC=0.38,_Fau_Trans_V01_Contig_3587_length=2684nt_GC=0.39,_Fau_Trans_V01_Contig_7073_length=1705nt_GC=0.30
Butanoate_metabolism	27	CoA-transferase	ec:2.8.3.5	map00650	Fau_Trans_V01_Contig_5848_length=1925nt_GC=0.35
Butanoate_metabolism	27	lyase	ec:4.1.3.4	map00650	Fau_Trans_V01_Contig_9447_length=1399nt_GC=0.32
Butanoate_metabolism	27	dehydrogenase	ec:1.1.1.157	map00650	Fau_Trans_V01_Contig_10240_length=1322nt_GC=0.33
Butanoate_metabolism	27	acyl-CoA_dehydrogenase	ec:1.3.8.1	map00650	Fau_Trans_V01_Contig_8713_length=1484nt_GC=0.33
Butanoate_metabolism	27	dehydrogenase	ec:1.1.99.2	map00650	Fau_Trans_V01_Contig_5850_length=1925nt_GC=0.32
Butanoate_metabolism	27	C-acetyltransferase	ec:2.3.1.9	map00650	Fau_Trans_V01_Contig_3587_length=2684nt_GC=0.39,_Fau_Trans_V01_Contig_5057_length=2109nt_GC=0.37,_Fau_Trans_V01_Contig_8480_length=1512nt_GC=0.37
Butanoate_metabolism	27	reductase	ec:1.1.1.36	map00650	Fau_Trans_V01_Contig_12171_length=1160nt_GC=0.37,_Fau_Trans_V01_Contig_14809_length=982nt_GC=0.36
Butanoate_metabolism	27	dehydrogenase	ec:1.1.1.35	map00650	Fau_Trans_V01_Contig_10240_length=1322nt_GC=0.33,_Fau_Trans_V01_Contig_14809_length=982nt_GC=0.36,_Fau_Trans_V01_Contig_15229_length=959nt_GC=0.33,_Fau_Trans_V01_Contig_2898_length=3166nt_GC=0.38,_Fau_Trans_V01_Contig_3587_length=2684nt_GC=0.39,_Fau_Trans_V01_Contig_6655_length=1772nt_GC=0.34,_Fau_Trans_V01_Contig_7073_length=1705nt_GC=0.30
Butanoate_metabolism	27	dehydrogenase	ec:1.1.1.30	map00650	Fau_Trans_V01_Contig_10110_length=1333nt_GC=0.39
Butanoate_metabolism	27	dehydrogenase_(acetyl-transferring)	ec:1.2.4.1	map00650	Fau_Trans_V01_Contig_8053_length=1568nt_GC=0.33,_Fau_Trans_V01_Contig_9320_length=1414nt_GC=0.35
Butanoate_metabolism	27	synthase	ec:2.3.3.10	map00650	Fau_Trans_V01_Contig_5112_length=2096nt_GC=0.34,_Fau_Trans_V01_Contig_7107_length=1699nt_GC=0.34
Butanoate_metabolism	27	dehydrogenase_(NAD+)	ec:1.2.1.24	map00650	Fau_Trans_V01_Contig_3270_length=2883nt_GC=0.34
Butanoate_metabolism	27	dehydrogenase_[NAD(P)+]	ec:1.2.1.16	map00650	Fau_Trans_V01_Contig_3270_length=2883nt_GC=0.34
Butanoate_metabolism	27	dehydrogenase	ec:1.3.99.1	map00650	Fau_Trans_V01_Contig_23884_length=636nt_GC=0.34
Butanoate_metabolism	27	transaminase	ec:2.6.1.19	map00650	Fau_Trans_V01_Contig_37_length=4682nt_GC=0.38
Fatty_acid_elongation	16	hydratase	ec:4.2.1.74	map00062	Fau_Trans_V01_Contig_2898_length=3166nt_GC=0.38,_Fau_Trans_V01_Contig_3587_length=2684nt_GC=0.39,_Fau_Trans_V01_Contig_6655_length=1772nt_GC=0.34,_Fau_Trans_V01_Contig_7073_length=1705nt_GC=0.30
Fatty_acid_elongation	16	hydratase	ec:4.2.1.17	map00062	Fau_Trans_V01_Contig_13351_length=1074nt_GC=0.36,_Fau_Trans_V01_Contig_13755_length=1047nt_GC=0.32,_Fau_Trans_V01_Contig_2898_length=3166nt_GC=0.38,_Fau_Trans_V01_Contig_3587_length=2684nt_GC=0.39,_Fau_Trans_V01_Contig_7073_length=1705nt_GC=0.30
Fatty_acid_elongation	16	hydrolase	ec:3.1.2.2	map00062	Fau_Trans_V01_Contig_31110_length=512nt_GC=0.46,_Fau_Trans_V01_Contig_6591_length=1784nt_GC=0.38
Fatty_acid_elongation	16	C-acyltransferase	ec:2.3.1.16	map00062	Fau_Trans_V01_Contig_14167_length=1019nt_GC=0.41,_Fau_Trans_V01_Contig_7073_length=1705nt_GC=0.30
Fatty_acid_elongation	16	dehydrogenase	ec:1.1.1.35	map00062	Fau_Trans_V01_Contig_10240_length=1322nt_GC=0.33,_Fau_Trans_V01_Contig_14809_length=982nt_GC=0.36,_Fau_Trans_V01_Contig_15229_length=959nt_GC=0.33,_Fau_Trans_V01_Contig_2898_length=3166nt_GC=0.38,_Fau_Trans_V01_Contig_3587_length=2684nt_GC=0.39,_Fau_Trans_V01_Contig_6655_length=1772nt_GC=0.34,_Fau_Trans_V01_Contig_7073_length=1705nt_GC=0.30
Fatty_acid_elongation	16	dehydrogenase	ec:1.1.1.211	map00062	Fau_Trans_V01_Contig_3587_length=2684nt_GC=0.39,_Fau_Trans_V01_Contig_7073_length=1705nt_GC=0.30
Fatty_acid_elongation	16	hydrolase	ec:3.1.2.22	map00062	Fau_Trans_V01_Contig_2177_length=4226nt_GC=0.37,_Fau_Trans_V01_Contig_6591_length=1784nt_GC=0.38,_Fau_Trans_V01_Contig_9759_length=1368nt_GC=0.33
Fatty_acid_elongation	16	reductase_(NADPH)	ec:1.3.1.38	map00062	Fau_Trans_V01_Contig_11880_length=1185nt_GC=0.32,_Fau_Trans_V01_Contig_5709_length=1954nt_GC=0.34
Fatty_acid_biosynthesis	10	carboxylase	ec:6.4.1.2	map00061	Fau_Trans_V01_Contig_1784_length=6777nt_GC=0.39
Fatty_acid_biosynthesis	10	synthase	ec:2.3.1.86	map00061	Fau_Trans_V01_Contig_5042_length=2116nt_GC=0.36,_Fau_Trans_V01_Contig_5572_length=1984nt_GC=0.32,_Fau_Trans_V01_Contig_6738_length=1757nt_GC=0.36
Fatty_acid_biosynthesis	10	synthase_I	ec:2.3.1.41	map00061	Fau_Trans_V01_Contig_8136_length=1556nt_GC=0.36
Fatty_acid_biosynthesis	10	S-malonyltransferase	ec:2.3.1.39	map00061	Fau_Trans_V01_Contig_9051_length=1445nt_GC=0.33
Fatty_acid_biosynthesis	10	carboxylase	ec:6.3.4.14	map00061	Fau_Trans_V01_Contig_2204_length=4158nt_GC=0.42,_Fau_Trans_V01_Contig_22560_length=670nt_GC=0.44,_Fau_Trans_V01_Contig_5782_length=1940nt_GC=0.44
Fatty_acid_biosynthesis	10	hydrolase	ec:3.1.2.14	map00061	Fau_Trans_V01_Contig_1752_length=7704nt_GC=0.39
Peptidoglycan_biosynthesis	2	glycosyltransferase	ec:2.4.1.129	map00550	Fau_Trans_V01_Contig_2096_length=4405nt_GC=0.30,_Fau_Trans_V01_Contig_3997_length=2479nt_GC=0.48
Flavone_and_flavonol_biosynthesis	1	beta-glucuronide_glucuronohydrolase_glucuronidase	ec:3.2.1.31	map00944	Fau_Trans_V01_Contig_4407_length=2321nt_GC=0.41
Selenocompound_metabolism	8	water_dikinase	ec:2.7.9.3	map00450	Fau_Trans_V01_Contig_7885_length=1588nt_GC=0.41
Selenocompound_metabolism	8	adenylyltransferase	ec:2.7.7.4	map00450	Fau_Trans_V01_Contig_2208_length=4152nt_GC=0.34
Selenocompound_metabolism	8	beta-lyase	ec:4.4.1.8	map00450	Fau_Trans_V01_Contig_5756_length=1946nt_GC=0.34
Selenocompound_metabolism	8	gamma-lyase	ec:4.4.1.1	map00450	Fau_Trans_V01_Contig_5756_length=1946nt_GC=0.34,_Fau_Trans_V01_Contig_5783_length=1940nt_GC=0.35
Selenocompound_metabolism	8	ligase	ec:6.1.1.10	map00450	Fau_Trans_V01_Contig_10741_length=1278nt_GC=0.45,_Fau_Trans_V01_Contig_3591_length=2683nt_GC=0.32,_Fau_Trans_V01_Contig_3658_length=2646nt_GC=0.33
Selenocompound_metabolism	8	reductase	ec:1.8.1.9	map00450	Fau_Trans_V01_Contig_3786_length=2584nt_GC=0.35
Phenylpropanoid_biosynthesis	18	lactoperoxidase	ec:1.11.1.7	map00940	Fau_Trans_V01_Contig_10899_length=1263nt_GC=0.33,_Fau_Trans_V01_Contig_15500_length=944nt_GC=0.38,_Fau_Trans_V01_Contig_17532_length=842nt_GC=0.40,_Fau_Trans_V01_Contig_18255_length=810nt_GC=0.27,_Fau_Trans_V01_Contig_2145_length=4280nt_GC=0.43,_Fau_Trans_V01_Contig_2416_length=3740nt_GC=0.49,_Fau_Trans_V01_Contig_29559_length=534nt_GC=0.28,_Fau_Trans_V01_Contig_34707_length=471nt_GC=0.32,_Fau_Tr…
Phenylpropanoid_biosynthesis	18	gentiobiase	ec:3.2.1.21	map00940	Fau_Trans_V01_Contig_2765_length=3294nt_GC=0.33,_Fau_Trans_V01_Contig_3825_length=2563nt_GC=0.38,_Fau_Trans_V01_Contig_4303_length=2354nt_GC=0.38
Phenylpropanoid_biosynthesis	18	reductase	ec:1.2.1.44	map00940	Fau_Trans_V01_Contig_10951_length=1259nt_GC=0.34
Phenylpropanoid_biosynthesis	18	ligase	ec:6.2.1.12	map00940	Fau_Trans_V01_Contig_5572_length=1984nt_GC=0.32,_Fau_Trans_V01_Contig_8444_length=1516nt_GC=0.37
DDT_degradation	1	DDT-ase	ec:4.5.1.1	map00351	Fau_Trans_V01_Contig_7919_length=1584nt_GC=0.37
Tyrosine_metabolism	21	beta-diketonase	ec:3.7.1.2	map00350	Fau_Trans_V01_Contig_8923_length=1459nt_GC=0.40
Tyrosine_metabolism	21	decarboxylase	ec:4.1.1.28	map00350	Fau_Trans_V01_Contig_3991_length=2480nt_GC=0.43,_Fau_Trans_V01_Contig_5708_length=1954nt_GC=0.41,_Fau_Trans_V01_Contig_5775_length=1941nt_GC=0.49,_Fau_Trans_V01_Contig_83391_length=214nt_GC=0.48
Tyrosine_metabolism	21	peroxidase	ec:1.11.1.8	map00350	Fau_Trans_V01_Contig_122_length=2100nt_GC=0.36
Tyrosine_metabolism	21	isomerase	ec:5.3.3.12	map00350	Fau_Trans_V01_Contig_31427_length=508nt_GC=0.33
Tyrosine_metabolism	21	monophenol_monooxygenase	ec:1.14.18.1	map00350	Fau_Trans_V01_Contig_4679_length=2224nt_GC=0.44
Tyrosine_metabolism	21	tautomerase	ec:5.3.2.1	map00350	Fau_Trans_V01_Contig_31427_length=508nt_GC=0.33
Tyrosine_metabolism	21	3-monooxygenase	ec:1.14.16.2	map00350	Fau_Trans_V01_Contig_4258_length=2372nt_GC=0.41
Tyrosine_metabolism	21	1,2-dioxygenase	ec:1.13.11.5	map00350	Fau_Trans_V01_Contig_8068_length=1565nt_GC=0.39
Tyrosine_metabolism	21	dehydrogenase_[NAD(P)+]	ec:1.2.1.5	map00350	Fau_Trans_V01_Contig_3647_length=2655nt_GC=0.36,_Fau_Trans_V01_Contig_6812_length=1745nt_GC=0.47,_Fau_Trans_V01_Contig_8069_length=1565nt_GC=0.35
Tyrosine_metabolism	21	dioxygenase	ec:1.13.11.27	map00350	Fau_Trans_V01_Contig_10244_length=1322nt_GC=0.34
Tyrosine_metabolism	21	isomerase	ec:5.2.1.2	map00350	Fau_Trans_V01_Contig_12859_length=1108nt_GC=0.30
Tyrosine_metabolism	21	transaminase	ec:2.6.1.58	map00350	Fau_Trans_V01_Contig_7460_length=1647nt_GC=0.38
Tyrosine_metabolism	21	transaminase	ec:2.6.1.57	map00350	Fau_Trans_V01_Contig_5331_length=2042nt_GC=0.31
Tyrosine_metabolism	21	transaminase	ec:2.6.1.9	map00350	Fau_Trans_V01_Contig_5331_length=2042nt_GC=0.31
Tyrosine_metabolism	21	transaminase	ec:2.6.1.5	map00350	Fau_Trans_V01_Contig_5331_length=2042nt_GC=0.31,_Fau_Trans_V01_Contig_9727_length=1370nt_GC=0.57
Tyrosine_metabolism	21	transaminase	ec:2.6.1.1	map00350	Fau_Trans_V01_Contig_5255_length=2059nt_GC=0.32,_Fau_Trans_V01_Contig_5331_length=2042nt_GC=0.31
Tyrosine_metabolism	21	dehydrogenase_[NAD(P)+]	ec:1.2.1.16	map00350	Fau_Trans_V01_Contig_3270_length=2883nt_GC=0.34
Tyrosine_metabolism	21	beta-monooxygenase	ec:1.14.17.1	map00350	Fau_Trans_V01_Contig_5385_length=2026nt_GC=0.43
Aflatoxin_biosynthesis	1	carboxylase	ec:6.4.1.2	map00254	Fau_Trans_V01_Contig_1784_length=6777nt_GC=0.39
Tetracycline_biosynthesis	1	carboxylase	ec:6.4.1.2	map00253	Fau_Trans_V01_Contig_1784_length=6777nt_GC=0.39
Alanine,_aspartate_and_glutamate_metabolism	30	synthase	ec:6.3.4.5	map00250	Fau_Trans_V01_Contig_9803_length=1362nt_GC=0.43
Alanine,_aspartate_and_glutamate_metabolism	30	synthase	ec:6.3.4.4	map00250	Fau_Trans_V01_Contig_5207_length=2070nt_GC=0.39
Alanine,_aspartate_and_glutamate_metabolism	30	decarboxylase	ec:4.1.1.15	map00250	Fau_Trans_V01_Contig_19522_length=762nt_GC=0.49,_Fau_Trans_V01_Contig_5856_length=1923nt_GC=0.44,_Fau_Trans_V01_Contig_8649_length=1490nt_GC=0.40
Alanine,_aspartate_and_glutamate_metabolism	30	phosphoribosyldiphosphate_5-amidotransferase	ec:2.4.2.14	map00250	Fau_Trans_V01_Contig_6686_length=1768nt_GC=0.41
Alanine,_aspartate_and_glutamate_metabolism	30	glutaminase_I	ec:3.5.1.2	map00250	Fau_Trans_V01_Contig_5266_length=2056nt_GC=0.43
Alanine,_aspartate_and_glutamate_metabolism	30	asparaginase_II	ec:3.5.1.1	map00250	Fau_Trans_V01_Contig_18372_length=805nt_GC=0.38,_Fau_Trans_V01_Contig_6484_length=1804nt_GC=0.37
Alanine,_aspartate_and_glutamate_metabolism	30	synthase_(glutamine-hydrolysing)	ec:6.3.5.5	map00250	Fau_Trans_V01_Contig_1877_length=5507nt_GC=0.40
Alanine,_aspartate_and_glutamate_metabolism	30	synthase_(glutamine-hydrolysing)	ec:6.3.5.4	map00250	Fau_Trans_V01_Contig_5341_length=2040nt_GC=0.35
Alanine,_aspartate_and_glutamate_metabolism	30	dehydrogenase_(NADP+)	ec:1.4.1.4	map00250	Fau_Trans_V01_Contig_29151_length=540nt_GC=0.48
Alanine,_aspartate_and_glutamate_metabolism	30	dehydrogenase_[NAD(P)+]	ec:1.4.1.3	map00250	Fau_Trans_V01_Contig_12890_length=1106nt_GC=0.46,_Fau_Trans_V01_Contig_9299_length=1416nt_GC=0.41
Alanine,_aspartate_and_glutamate_metabolism	30	dehydrogenase	ec:1.4.1.2	map00250	Fau_Trans_V01_Contig_12890_length=1106nt_GC=0.46,_Fau_Trans_V01_Contig_29151_length=540nt_GC=0.48,_Fau_Trans_V01_Contig_9299_length=1416nt_GC=0.41
Alanine,_aspartate_and_glutamate_metabolism	30	lyase	ec:4.3.2.2	map00250	Fau_Trans_V01_Contig_5090_length=2101nt_GC=0.44,_Fau_Trans_V01_Contig_7518_length=1639nt_GC=0.51
Alanine,_aspartate_and_glutamate_metabolism	30	lyase	ec:4.3.2.1	map00250	Fau_Trans_V01_Contig_11126_length=1243nt_GC=0.35
Alanine,_aspartate_and_glutamate_metabolism	30	synthase_(ammonia)	ec:6.3.4.16	map00250	Fau_Trans_V01_Contig_1877_length=5507nt_GC=0.40
Alanine,_aspartate_and_glutamate_metabolism	30	carbamoyltransferase	ec:2.1.3.2	map00250	Fau_Trans_V01_Contig_1877_length=5507nt_GC=0.40
Alanine,_aspartate_and_glutamate_metabolism	30	transaminase	ec:2.6.1.2	map00250	Fau_Trans_V01_Contig_4637_length=2239nt_GC=0.33,_Fau_Trans_V01_Contig_4645_length=2236nt_GC=0.42
Alanine,_aspartate_and_glutamate_metabolism	30	transaminase	ec:2.6.1.1	map00250	Fau_Trans_V01_Contig_5255_length=2059nt_GC=0.32,_Fau_Trans_V01_Contig_5331_length=2042nt_GC=0.31
Alanine,_aspartate_and_glutamate_metabolism	30	transaminase	ec:2.6.1.44	map00250	Fau_Trans_V01_Contig_10086_length=1336nt_GC=0.45,_Fau_Trans_V01_Contig_4637_length=2239nt_GC=0.33,_Fau_Trans_V01_Contig_4645_length=2236nt_GC=0.42,_Fau_Trans_V01_Contig_7214_length=1682nt_GC=0.40,_Fau_Trans_V01_Contig_7233_length=1680nt_GC=0.34
Alanine,_aspartate_and_glutamate_metabolism	30	dehydrogenase_(NAD+)	ec:1.2.1.24	map00250	Fau_Trans_V01_Contig_3270_length=2883nt_GC=0.34
Alanine,_aspartate_and_glutamate_metabolism	30	ligase	ec:6.3.1.2	map00250	Fau_Trans_V01_Contig_12617_length=1127nt_GC=0.50
Alanine,_aspartate_and_glutamate_metabolism	30	dehydrogenase_[NAD(P)+]	ec:1.2.1.16	map00250	Fau_Trans_V01_Contig_3270_length=2883nt_GC=0.34
Alanine,_aspartate_and_glutamate_metabolism	30	transaminase	ec:2.6.1.19	map00250	Fau_Trans_V01_Contig_37_length=4682nt_GC=0.38
Alanine,_aspartate_and_glutamate_metabolism	30	transaminase_(isomerizing)	ec:2.6.1.16	map00250	Fau_Trans_V01_Contig_4474_length=2297nt_GC=0.42,_Fau_Trans_V01_Contig_4680_length=2224nt_GC=0.41
Alanine,_aspartate_and_glutamate_metabolism	30	transaminase	ec:2.6.1.15	map00250	Fau_Trans_V01_Contig_7460_length=1647nt_GC=0.38
Riboflavin_metabolism	7	reductase_[NAD(P)H]	ec:1.5.1.41	map00740	Fau_Trans_V01_Contig_17357_length=850nt_GC=0.34
Riboflavin_metabolism	7	reductase_(NADPH)	ec:1.5.1.30	map00740	Fau_Trans_V01_Contig_17357_length=850nt_GC=0.34
Riboflavin_metabolism	7	monophenol_monooxygenase	ec:1.14.18.1	map00740	Fau_Trans_V01_Contig_4679_length=2224nt_GC=0.44
Riboflavin_metabolism	7	phosphatase	ec:3.1.3.2	map00740	Fau_Trans_V01_Contig_2552_length=3538nt_GC=0.39,_Fau_Trans_V01_Contig_30414_length=522nt_GC=0.33,_Fau_Trans_V01_Contig_7568_length=1631nt_GC=0.32
Riboflavin_metabolism	7	diphosphatase	ec:3.6.1.9	map00740	Fau_Trans_V01_Contig_10119_length=1332nt_GC=0.37
Riboflavin_metabolism	7	kinase	ec:2.7.1.26	map00740	Fau_Trans_V01_Contig_19301_length=769nt_GC=0.31
Styrene_degradation	5	beta-diketonase	ec:3.7.1.2	map00643	Fau_Trans_V01_Contig_8923_length=1459nt_GC=0.40
Styrene_degradation	5	acylamidase	ec:3.5.1.4	map00643	Fau_Trans_V01_Contig_6375_length=1826nt_GC=0.40
Styrene_degradation	5	1,2-dioxygenase	ec:1.13.11.5	map00643	Fau_Trans_V01_Contig_8068_length=1565nt_GC=0.39
Styrene_degradation	5	isomerase	ec:5.2.1.2	map00643	Fau_Trans_V01_Contig_12859_length=1108nt_GC=0.30
Styrene_degradation	5	acetonitrilase	ec:3.5.5.1	map00643	Fau_Trans_V01_Contig_7968_length=1579nt_GC=0.34
Ethylbenzene_degradation	2	C-acyltransferase	ec:2.3.1.16	map00642	Fau_Trans_V01_Contig_14167_length=1019nt_GC=0.41,_Fau_Trans_V01_Contig_7073_length=1705nt_GC=0.30
Propanoate_metabolism	26	hydratase	ec:4.2.1.17	map00640	Fau_Trans_V01_Contig_13351_length=1074nt_GC=0.36,_Fau_Trans_V01_Contig_13755_length=1047nt_GC=0.32,_Fau_Trans_V01_Contig_2898_length=3166nt_GC=0.38,_Fau_Trans_V01_Contig_3587_length=2684nt_GC=0.39,_Fau_Trans_V01_Contig_7073_length=1705nt_GC=0.30
Propanoate_metabolism	26	carboxylase	ec:6.4.1.3	map00640	Fau_Trans_V01_Contig_5782_length=1940nt_GC=0.44
Propanoate_metabolism	26	carboxylase	ec:6.4.1.2	map00640	Fau_Trans_V01_Contig_1784_length=6777nt_GC=0.39
Propanoate_metabolism	26	hydrolase	ec:3.1.2.4	map00640	Fau_Trans_V01_Contig_9531_length=1391nt_GC=0.32
Propanoate_metabolism	26	ligase_(ADP-forming)	ec:6.2.1.5	map00640	Fau_Trans_V01_Contig_12924_length=1104nt_GC=0.42,_Fau_Trans_V01_Contig_1834_length=5971nt_GC=0.39,_Fau_Trans_V01_Contig_7080_length=1703nt_GC=0.34,_Fau_Trans_V01_Contig_7604_length=1626nt_GC=0.36
Propanoate_metabolism	26	ligase_(GDP-forming)	ec:6.2.1.4	map00640	Fau_Trans_V01_Contig_12924_length=1104nt_GC=0.42,_Fau_Trans_V01_Contig_7080_length=1703nt_GC=0.34,_Fau_Trans_V01_Contig_7604_length=1626nt_GC=0.36
Propanoate_metabolism	26	ligase	ec:6.2.1.1	map00640	Fau_Trans_V01_Contig_3565_length=2695nt_GC=0.36,_Fau_Trans_V01_Contig_3821_length=2564nt_GC=0.39,_Fau_Trans_V01_Contig_4362_length=2335nt_GC=0.44
Propanoate_metabolism	26	decarboxylase	ec:4.1.1.9	map00640	Fau_Trans_V01_Contig_6138_length=1868nt_GC=0.33
Propanoate_metabolism	26	dehydrogenase_(NAD+)	ec:1.2.1.3	map00640	Fau_Trans_V01_Contig_3647_length=2655nt_GC=0.36,_Fau_Trans_V01_Contig_4103_length=2434nt_GC=0.35,_Fau_Trans_V01_Contig_6812_length=1745nt_GC=0.47,_Fau_Trans_V01_Contig_6927_length=1728nt_GC=0.49
Propanoate_metabolism	26	C-acetyltransferase	ec:2.3.1.9	map00640	Fau_Trans_V01_Contig_3587_length=2684nt_GC=0.39,_Fau_Trans_V01_Contig_5057_length=2109nt_GC=0.37,_Fau_Trans_V01_Contig_8480_length=1512nt_GC=0.37
Propanoate_metabolism	26	ligase	ec:6.2.1.17	map00640	Fau_Trans_V01_Contig_4459_length=2302nt_GC=0.40
Propanoate_metabolism	26	dehydrogenase_(acylating)	ec:1.2.1.27	map00640	Fau_Trans_V01_Contig_6375_length=1826nt_GC=0.40
Propanoate_metabolism	26	dehydrogenase_(acetylating)	ec:1.2.1.18	map00640	Fau_Trans_V01_Contig_6375_length=1826nt_GC=0.40
Propanoate_metabolism	26	transaminase	ec:2.6.1.19	map00640	Fau_Trans_V01_Contig_37_length=4682nt_GC=0.38
Propanoate_metabolism	26	transaminase	ec:2.6.1.18	map00640	Fau_Trans_V01_Contig_7233_length=1680nt_GC=0.34
Ascorbate_and_aldarate_metabolism	13	lactonase	ec:3.1.1.17	map00053	Fau_Trans_V01_Contig_10426_length=1305nt_GC=0.31,_Fau_Trans_V01_Contig_11576_length=1208nt_GC=0.36,_Fau_Trans_V01_Contig_13802_length=1043nt_GC=0.36
Ascorbate_and_aldarate_metabolism	13	oxygenase	ec:1.13.99.1	map00053	Fau_Trans_V01_Contig_11486_length=1215nt_GC=0.39
Ascorbate_and_aldarate_metabolism	13	dehydrogenase_(NAD+)	ec:1.2.1.3	map00053	Fau_Trans_V01_Contig_3647_length=2655nt_GC=0.36,_Fau_Trans_V01_Contig_4103_length=2434nt_GC=0.35,_Fau_Trans_V01_Contig_6812_length=1745nt_GC=0.47,_Fau_Trans_V01_Contig_6927_length=1728nt_GC=0.49
Ascorbate_and_aldarate_metabolism	13	1-naphthol_glucuronyltransferase	ec:2.4.1.17	map00053	Fau_Trans_V01_Contig_2096_length=4405nt_GC=0.30,_Fau_Trans_V01_Contig_2644_length=3419nt_GC=0.38,_Fau_Trans_V01_Contig_3997_length=2479nt_GC=0.48,_Fau_Trans_V01_Contig_6561_length=1789nt_GC=0.36
Ascorbate_and_aldarate_metabolism	13	6-dehydrogenase	ec:1.1.1.22	map00053	Fau_Trans_V01_Contig_4754_length=2202nt_GC=0.34
Galactose_metabolism	26	phosphohexokinase	ec:2.7.1.11	map00052	Fau_Trans_V01_Contig_3499_length=2733nt_GC=0.39
Galactose_metabolism	26	galactokinase_(phosphorylating)	ec:2.7.1.6	map00052	Fau_Trans_V01_Contig_2815_length=3245nt_GC=0.34,_Fau_Trans_V01_Contig_4673_length=2228nt_GC=0.36,_Fau_Trans_V01_Contig_5462_length=2011nt_GC=0.40,_Fau_Trans_V01_Contig_5878_length=1918nt_GC=0.34,_Fau_Trans_V01_Contig_7314_length=1666nt_GC=0.34
Galactose_metabolism	26	glucokinase_(phosphorylating)	ec:2.7.1.2	map00052	Fau_Trans_V01_Contig_6617_length=1779nt_GC=0.37
Galactose_metabolism	26	hexokinase_type_IV_glucokinase	ec:2.7.1.1	map00052	Fau_Trans_V01_Contig_6387_length=1822nt_GC=0.41
Galactose_metabolism	26	4-epimerase	ec:5.1.3.2	map00052	Fau_Trans_V01_Contig_12320_length=1150nt_GC=0.36,_Fau_Trans_V01_Contig_9465_length=1397nt_GC=0.37
Galactose_metabolism	26	lactase_(ambiguous)	ec:3.2.1.23	map00052	Fau_Trans_V01_Contig_2765_length=3294nt_GC=0.33,_Fau_Trans_V01_Contig_5061_length=2108nt_GC=0.42
Galactose_metabolism	26	melibiase	ec:3.2.1.22	map00052	Fau_Trans_V01_Contig_8319_length=1531nt_GC=0.44
Galactose_metabolism	26	maltase	ec:3.2.1.20	map00052	Fau_Trans_V01_Contig_2769_length=3291nt_GC=0.33,_Fau_Trans_V01_Contig_2990_length=3088nt_GC=0.38,_Fau_Trans_V01_Contig_9630_length=1381nt_GC=0.31
Galactose_metabolism	26	uridylyltransferase	ec:2.7.7.9	map00052	Fau_Trans_V01_Contig_5417_length=2020nt_GC=0.36
Galactose_metabolism	26	uridylyltransferase	ec:2.7.7.12	map00052	Fau_Trans_V01_Contig_9415_length=1403nt_GC=0.35
Galactose_metabolism	26	deacetylase	ec:3.5.1.25	map00052	Fau_Trans_V01_Contig_7795_length=1599nt_GC=0.37
Galactose_metabolism	26	synthase	ec:2.4.1.22	map00052	Fau_Trans_V01_Contig_53984_length=343nt_GC=0.36,_Fau_Trans_V01_Contig_7991_length=1576nt_GC=0.31,_Fau_Trans_V01_Contig_9123_length=1436nt_GC=0.31
Galactose_metabolism	26	reductase	ec:1.1.1.21	map00052	Fau_Trans_V01_Contig_9504_length=1393nt_GC=0.33
Galactose_metabolism	26	(alpha-D-glucose-1,6-bisphosphate-dependent)	ec:5.4.2.2	map00052	Fau_Trans_V01_Contig_3729_length=2611nt_GC=0.35,_Fau_Trans_V01_Contig_4037_length=2462nt_GC=0.31,_Fau_Trans_V01_Contig_9810_length=1362nt_GC=0.50
Fructose_and_mannose_metabolism	19	phosphohexokinase	ec:2.7.1.11	map00051	Fau_Trans_V01_Contig_3499_length=2733nt_GC=0.39
Fructose_and_mannose_metabolism	19	4,6-dehydratase	ec:4.2.1.47	map00051	Fau_Trans_V01_Contig_9307_length=1415nt_GC=0.37
Fructose_and_mannose_metabolism	19	isomerase	ec:5.3.1.8	map00051	Fau_Trans_V01_Contig_312_length=1829nt_GC=0.32
Fructose_and_mannose_metabolism	19	isomerase	ec:5.3.1.6	map00051	Fau_Trans_V01_Contig_13796_length=1044nt_GC=0.32
Fructose_and_mannose_metabolism	19	isomerase	ec:5.3.1.1	map00051	Fau_Trans_V01_Contig_12979_length=1101nt_GC=0.31
Fructose_and_mannose_metabolism	19	ketohexokinase_(phosphorylating)	ec:2.7.1.3	map00051	Fau_Trans_V01_Contig_9361_length=1409nt_GC=0.34
Fructose_and_mannose_metabolism	19	hexokinase_type_IV_glucokinase	ec:2.7.1.1	map00051	Fau_Trans_V01_Contig_6387_length=1822nt_GC=0.41
Fructose_and_mannose_metabolism	19	reductase	ec:1.1.1.187	map00051	Fau_Trans_V01_Contig_10768_length=1275nt_GC=0.30
Fructose_and_mannose_metabolism	19	2-phosphatase	ec:3.1.3.46	map00051	Fau_Trans_V01_Contig_12717_length=1119nt_GC=0.35,_Fau_Trans_V01_Contig_6986_length=1718nt_GC=0.36
Fructose_and_mannose_metabolism	19	hexose_diphosphatase	ec:3.1.3.11	map00051	Fau_Trans_V01_Contig_12717_length=1119nt_GC=0.35
Fructose_and_mannose_metabolism	19	guanylyltransferase	ec:2.7.7.13	map00051	Fau_Trans_V01_Contig_7979_length=1577nt_GC=0.43
Fructose_and_mannose_metabolism	19	synthase	ec:1.1.1.271	map00051	Fau_Trans_V01_Contig_10768_length=1275nt_GC=0.30
Fructose_and_mannose_metabolism	19	aldolase	ec:4.1.2.13	map00051	Fau_Trans_V01_Contig_550_length=1069nt_GC=0.47,_Fau_Trans_V01_Contig_9076_length=1441nt_GC=0.39
Fructose_and_mannose_metabolism	19	diphosphatase	ec:3.6.1.21	map00051	Fau_Trans_V01_Contig_10119_length=1332nt_GC=0.37,_Fau_Trans_V01_Contig_11171_length=1240nt_GC=0.31,_Fau_Trans_V01_Contig_7100_length=1700nt_GC=0.40
Fructose_and_mannose_metabolism	19	phosphofructokinase_2	ec:2.7.1.105	map00051	Fau_Trans_V01_Contig_6986_length=1718nt_GC=0.36
Fructose_and_mannose_metabolism	19	reductase	ec:1.1.1.21	map00051	Fau_Trans_V01_Contig_9504_length=1393nt_GC=0.33
Fructose_and_mannose_metabolism	19	2-dehydrogenase	ec:1.1.1.14	map00051	Fau_Trans_V01_Contig_9179_length=1430nt_GC=0.43
Fructose_and_mannose_metabolism	19	mannose_phosphomutase	ec:5.4.2.8	map00051	Fau_Trans_V01_Contig_11708_length=1197nt_GC=0.30
Biosynthesis_of_vancomycin_group_antibiotics	1	4,6-dehydratase	ec:4.2.1.46	map01055	Fau_Trans_V01_Contig_6574_length=1787nt_GC=0.33
Lipopolysaccharide_biosynthesis	5	O-acyltransferase	ec:2.3.1.129	map00540	Fau_Trans_V01_Contig_5741_length=1948nt_GC=0.38,_Fau_Trans_V01_Contig_5783_length=1940nt_GC=0.35,_Fau_Trans_V01_Contig_6427_length=1815nt_GC=0.48
Lipopolysaccharide_biosynthesis	5	N-acetylglucosaminyltransferase	ec:2.4.1.56	map00540	Fau_Trans_V01_Contig_5958_length=1903nt_GC=0.34,_Fau_Trans_V01_Contig_621_length=2458nt_GC=0.38
Biosynthesis_of_ansamycins	1	glycolaldehydetransferase	ec:2.2.1.1	map01051	Fau_Trans_V01_Contig_4921_length=2154nt_GC=0.36
Phosphonate_and_phosphinate_metabolism	4	cytidylyltransferase	ec:2.7.7.15	map00440	Fau_Trans_V01_Contig_6469_length=1807nt_GC=0.35,_Fau_Trans_V01_Contig_8101_length=1561nt_GC=0.35
Phosphonate_and_phosphinate_metabolism	4	cytidylyltransferase	ec:2.7.7.14	map00440	Fau_Trans_V01_Contig_6469_length=1807nt_GC=0.35
Phosphonate_and_phosphinate_metabolism	4	cholinephosphotransferase	ec:2.7.8.2	map00440	Fau_Trans_V01_Contig_10164_length=1329nt_GC=0.33,_Fau_Trans_V01_Contig_16567_length=887nt_GC=0.38
Phosphonate_and_phosphinate_metabolism	4	EPT	ec:2.7.8.1	map00440	Fau_Trans_V01_Contig_16567_length=887nt_GC=0.38
Caprolactam_degradation	16	hydratase	ec:4.2.1.17	map00930	Fau_Trans_V01_Contig_13351_length=1074nt_GC=0.36,_Fau_Trans_V01_Contig_13755_length=1047nt_GC=0.32,_Fau_Trans_V01_Contig_2898_length=3166nt_GC=0.38,_Fau_Trans_V01_Contig_3587_length=2684nt_GC=0.39,_Fau_Trans_V01_Contig_7073_length=1705nt_GC=0.30
Caprolactam_degradation	16	lactonase	ec:3.1.1.17	map00930	Fau_Trans_V01_Contig_10426_length=1305nt_GC=0.31,_Fau_Trans_V01_Contig_11576_length=1208nt_GC=0.36,_Fau_Trans_V01_Contig_13802_length=1043nt_GC=0.36
Caprolactam_degradation	16	dehydrogenase_(NADP+)	ec:1.1.1.2	map00930	Fau_Trans_V01_Contig_10372_length=1311nt_GC=0.43,_Fau_Trans_V01_Contig_11623_length=1204nt_GC=0.33,_Fau_Trans_V01_Contig_11682_length=1199nt_GC=0.36,_Fau_Trans_V01_Contig_8069_length=1565nt_GC=0.35
Caprolactam_degradation	16	dehydrogenase	ec:1.1.1.35	map00930	Fau_Trans_V01_Contig_10240_length=1322nt_GC=0.33,_Fau_Trans_V01_Contig_14809_length=982nt_GC=0.36,_Fau_Trans_V01_Contig_15229_length=959nt_GC=0.33,_Fau_Trans_V01_Contig_2898_length=3166nt_GC=0.38,_Fau_Trans_V01_Contig_3587_length=2684nt_GC=0.39,_Fau_Trans_V01_Contig_6655_length=1772nt_GC=0.34,_Fau_Trans_V01_Contig_7073_length=1705nt_GC=0.30
PI3K-Akt_signaling_pathway	1	3-kinase	ec:2.7.1.153	map04151	Fau_Trans_V01_Contig_10479_length=1300nt_GC=0.35
Histidine_metabolism	10	decarboxylase	ec:4.1.1.28	map00340	Fau_Trans_V01_Contig_3991_length=2480nt_GC=0.43,_Fau_Trans_V01_Contig_5708_length=1954nt_GC=0.41,_Fau_Trans_V01_Contig_5775_length=1941nt_GC=0.49,_Fau_Trans_V01_Contig_83391_length=214nt_GC=0.48
Histidine_metabolism	10	decarboxylase	ec:4.1.1.22	map00340	Fau_Trans_V01_Contig_3991_length=2480nt_GC=0.43,_Fau_Trans_V01_Contig_5708_length=1954nt_GC=0.41,_Fau_Trans_V01_Contig_5775_length=1941nt_GC=0.49,_Fau_Trans_V01_Contig_83391_length=214nt_GC=0.48
Histidine_metabolism	10	dehydrogenase_[NAD(P)+]	ec:1.2.1.5	map00340	Fau_Trans_V01_Contig_3647_length=2655nt_GC=0.36,_Fau_Trans_V01_Contig_6812_length=1745nt_GC=0.47,_Fau_Trans_V01_Contig_8069_length=1565nt_GC=0.35
Histidine_metabolism	10	dehydrogenase_(NAD+)	ec:1.2.1.3	map00340	Fau_Trans_V01_Contig_3647_length=2655nt_GC=0.36,_Fau_Trans_V01_Contig_4103_length=2434nt_GC=0.35,_Fau_Trans_V01_Contig_6812_length=1745nt_GC=0.47,_Fau_Trans_V01_Contig_6927_length=1728nt_GC=0.49
Histidine_metabolism	10	transaminase	ec:2.6.1.9	map00340	Fau_Trans_V01_Contig_5331_length=2042nt_GC=0.31
Retinol_metabolism	16	dehydrogenase_(NAD+)	ec:1.1.1.105	map00830	Fau_Trans_V01_Contig_10734_length=1278nt_GC=0.44,_Fau_Trans_V01_Contig_11461_length=1218nt_GC=0.35,_Fau_Trans_V01_Contig_12557_length=1130nt_GC=0.40,_Fau_Trans_V01_Contig_12957_length=1102nt_GC=0.36,_Fau_Trans_V01_Contig_7875_length=1589nt_GC=0.29,_Fau_Trans_V01_Contig_8792_length=1476nt_GC=0.35,_Fau_Trans_V01_Contig_9598_length=1384nt_GC=0.35
Retinol_metabolism	16	1-naphthol_glucuronyltransferase	ec:2.4.1.17	map00830	Fau_Trans_V01_Contig_2096_length=4405nt_GC=0.30,_Fau_Trans_V01_Contig_2644_length=3419nt_GC=0.38,_Fau_Trans_V01_Contig_3997_length=2479nt_GC=0.48,_Fau_Trans_V01_Contig_6561_length=1789nt_GC=0.36
Retinol_metabolism	16	dehydrogenase	ec:1.2.1.36	map00830	Fau_Trans_V01_Contig_11623_length=1204nt_GC=0.33,_Fau_Trans_V01_Contig_11682_length=1199nt_GC=0.36,_Fau_Trans_V01_Contig_11735_length=1195nt_GC=0.34,_Fau_Trans_V01_Contig_3647_length=2655nt_GC=0.36,_Fau_Trans_V01_Contig_6812_length=1745nt_GC=0.47
mTOR_signaling_pathway	11	protein_kinase	ec:2.7.11.24	map04150	Fau_Trans_V01_Contig_7646_length=1621nt_GC=0.50
mTOR_signaling_pathway	11	protein_kinase	ec:2.7.11.11	map04150	Fau_Trans_V01_Contig_12382_length=1145nt_GC=0.37,_Fau_Trans_V01_Contig_1799_length=6513nt_GC=0.46,_Fau_Trans_V01_Contig_2850_length=3213nt_GC=0.32,_Fau_Trans_V01_Contig_2984_length=3090nt_GC=0.32,_Fau_Trans_V01_Contig_3426_length=2777nt_GC=0.43,_Fau_Trans_V01_Contig_3624_length=2664nt_GC=0.39,_Fau_Trans_V01_Contig_500_length=3422nt_GC=0.36,_Fau_Trans_V01_Contig_6398_length=1819nt_GC=0.40,_Fau_Tra…
mTOR_signaling_pathway	11	3-kinase	ec:2.7.1.153	map04150	Fau_Trans_V01_Contig_10479_length=1300nt_GC=0.35
Pyrimidine_metabolism	76	synthase_(glutamine_hydrolysing)	ec:6.3.4.2	map00240	Fau_Trans_V01_Contig_4854_length=2172nt_GC=0.33
Pyrimidine_metabolism	76	dehydrogenase_(NADP+)	ec:1.3.1.2	map00240	Fau_Trans_V01_Contig_1823_length=6102nt_GC=0.35
Pyrimidine_metabolism	76	synthase	ec:4.2.1.70	map00240	Fau_Trans_V01_Contig_3275_length=2880nt_GC=0.37
Pyrimidine_metabolism	76	decarboxylase	ec:4.1.1.23	map00240	Fau_Trans_V01_Contig_6763_length=1753nt_GC=0.34
Pyrimidine_metabolism	76	kinase	ec:2.7.4.9	map00240	Fau_Trans_V01_Contig_907_length=1256nt_GC=0.27
Pyrimidine_metabolism	76	kinase	ec:2.7.4.6	map00240	Fau_Trans_V01_Contig_12439_length=1140nt_GC=0.39,_Fau_Trans_V01_Contig_14042_length=1027nt_GC=0.30,_Fau_Trans_V01_Contig_17628_length=838nt_GC=0.32,_Fau_Trans_V01_Contig_5496_length=2002nt_GC=0.29,_Fau_Trans_V01_Contig_64352_length=297nt_GC=0.31,_Fau_Trans_V01_Contig_9515_length=1393nt_GC=0.34
Pyrimidine_metabolism	76	kinase	ec:2.7.4.4	map00240	Fau_Trans_V01_Contig_907_length=1256nt_GC=0.27
Pyrimidine_metabolism	76	ec:3.5.1.6_beta-ureidopropionase	ec:3.5.1.6	map00240	Fau_Trans_V01_Contig_1563_length=1197nt_GC=0.36
Pyrimidine_metabolism	76	phosphoribosyltransferase	ec:2.4.2.10	map00240	Fau_Trans_V01_Contig_6763_length=1753nt_GC=0.34
Pyrimidine_metabolism	76	synthase_(glutamine-hydrolysing)	ec:6.3.5.5	map00240	Fau_Trans_V01_Contig_1877_length=5507nt_GC=0.40
Pyrimidine_metabolism	76	synthase	ec:2.1.1.45	map00240	Fau_Trans_V01_Contig_72787_length=260nt_GC=0.38
Pyrimidine_metabolism	76	deaminase	ec:3.5.4.12	map00240	Fau_Trans_V01_Contig_3674_length=2637nt_GC=0.28
Pyrimidine_metabolism	76	nucleotidyltransferase	ec:2.7.7.8	map00240	Fau_Trans_V01_Contig_4292_length=2357nt_GC=0.35
Pyrimidine_metabolism	76	DNA_polymerase	ec:2.7.7.7	map00240	Fau_Trans_V01_Contig_17868_length=827nt_GC=0.34,_Fau_Trans_V01_Contig_2221_length=4126nt_GC=0.32,_Fau_Trans_V01_Contig_22304_length=676nt_GC=0.31,_Fau_Trans_V01_Contig_2245_length=4075nt_GC=0.32,_Fau_Trans_V01_Contig_25000_length=612nt_GC=0.29,_Fau_Trans_V01_Contig_2594_length=3477nt_GC=0.38,_Fau_Trans_V01_Contig_3116_length=2984nt_GC=0.37,_Fau_Trans_V01_Contig_4124_length=2427nt_GC=0.35,_Fau_Tra…
Pyrimidine_metabolism	76	RNA_polymerase	ec:2.7.7.6	map00240	Fau_Trans_V01_Contig_11047_length=1250nt_GC=0.31,_Fau_Trans_V01_Contig_11558_length=1210nt_GC=0.43,_Fau_Trans_V01_Contig_12448_length=1139nt_GC=0.37,_Fau_Trans_V01_Contig_18351_length=806nt_GC=0.27,_Fau_Trans_V01_Contig_18389_length=805nt_GC=0.30,_Fau_Trans_V01_Contig_18830_length=788nt_GC=0.40,_Fau_Trans_V01_Contig_1908_length=5278nt_GC=0.33,_Fau_Trans_V01_Contig_1917_length=5198nt_GC=0.38,_Fau_…
Pyrimidine_metabolism	76	deaminase	ec:3.5.4.5	map00240	Fau_Trans_V01_Contig_16475_length=892nt_GC=0.27
Pyrimidine_metabolism	76	phosphoribosyltransferase	ec:2.4.2.9	map00240	Fau_Trans_V01_Contig_12910_length=1105nt_GC=0.29,_Fau_Trans_V01_Contig_9852_length=1358nt_GC=0.45
Pyrimidine_metabolism	76	phosphorylase	ec:2.4.2.3	map00240	Fau_Trans_V01_Contig_9568_length=1387nt_GC=0.40
Pyrimidine_metabolism	76	phosphorylase	ec:2.4.2.1	map00240	Fau_Trans_V01_Contig_5333_length=2042nt_GC=0.39
Pyrimidine_metabolism	76	reductase	ec:1.17.4.1	map00240	Fau_Trans_V01_Contig_4058_length=2452nt_GC=0.30,_Fau_Trans_V01_Contig_6679_length=1769nt_GC=0.31,_Fau_Trans_V01_Contig_7110_length=1699nt_GC=0.31
Pyrimidine_metabolism	76	3'-mononucleotidase	ec:3.1.3.6	map00240	Fau_Trans_V01_Contig_10778_length=1274nt_GC=0.30
Pyrimidine_metabolism	76	uridine_5'-nucleotidase	ec:3.1.3.5	map00240	Fau_Trans_V01_Contig_10744_length=1278nt_GC=0.41,_Fau_Trans_V01_Contig_6038_length=1888nt_GC=0.36,_Fau_Trans_V01_Contig_7567_length=1631nt_GC=0.32
Pyrimidine_metabolism	76	diphosphate_phosphatase	ec:3.6.1.6	map00240	Fau_Trans_V01_Contig_8405_length=1520nt_GC=0.35,_Fau_Trans_V01_Contig_8413_length=1519nt_GC=0.32,_Fau_Trans_V01_Contig_9081_length=1441nt_GC=0.40
Pyrimidine_metabolism	76	carbamoylaspartic_dehydrase	ec:3.5.2.3	map00240	Fau_Trans_V01_Contig_1877_length=5507nt_GC=0.40
Pyrimidine_metabolism	76	hydantoinase	ec:3.5.2.2	map00240	Fau_Trans_V01_Contig_15034_length=970nt_GC=0.42,_Fau_Trans_V01_Contig_4788_length=2193nt_GC=0.37
Pyrimidine_metabolism	76	diphosphatase	ec:3.6.1.23	map00240	Fau_Trans_V01_Contig_11366_length=1225nt_GC=0.36
Pyrimidine_metabolism	76	(asymmetrical)	ec:3.6.1.17	map00240	Fau_Trans_V01_Contig_11006_length=1254nt_GC=0.32
Pyrimidine_metabolism	76	kinase	ec:2.7.4.22	map00240	Fau_Trans_V01_Contig_12439_length=1140nt_GC=0.39
Pyrimidine_metabolism	76	kinase	ec:2.7.4.14	map00240	Fau_Trans_V01_Contig_12439_length=1140nt_GC=0.39,_Fau_Trans_V01_Contig_64352_length=297nt_GC=0.31
Pyrimidine_metabolism	76	kinase	ec:2.7.4.10	map00240	Fau_Trans_V01_Contig_5496_length=2002nt_GC=0.29
Pyrimidine_metabolism	76	carbamoyltransferase	ec:2.1.3.2	map00240	Fau_Trans_V01_Contig_1877_length=5507nt_GC=0.40
Pyrimidine_metabolism	76	reductase	ec:1.8.1.9	map00240	Fau_Trans_V01_Contig_3786_length=2584nt_GC=0.35
Pyrimidine_metabolism	76	kinase	ec:2.7.1.48	map00240	Fau_Trans_V01_Contig_12439_length=1140nt_GC=0.39,_Fau_Trans_V01_Contig_12910_length=1105nt_GC=0.29,_Fau_Trans_V01_Contig_21325_length=704nt_GC=0.35,_Fau_Trans_V01_Contig_9852_length=1358nt_GC=0.45
Thiamine_metabolism	23	diphosphokinase	ec:2.7.6.2	map00730	Fau_Trans_V01_Contig_2898_length=3166nt_GC=0.38
Thiamine_metabolism	23	desulfurase	ec:2.8.1.7	map00730	Fau_Trans_V01_Contig_5783_length=1940nt_GC=0.35
Thiamine_metabolism	23	phosphatase	ec:3.6.1.15	map00730	Fau_Trans_V01_Contig_10453_length=1303nt_GC=0.31,_Fau_Trans_V01_Contig_10455_length=1303nt_GC=0.32,_Fau_Trans_V01_Contig_10816_length=1272nt_GC=0.36,_Fau_Trans_V01_Contig_13468_length=1066nt_GC=0.35,_Fau_Trans_V01_Contig_1371_length=2307nt_GC=0.32,_Fau_Trans_V01_Contig_1384_length=4023nt_GC=0.43,_Fau_Trans_V01_Contig_14385_length=1008nt_GC=0.29,_Fau_Trans_V01_Contig_14784_length=983nt_GC=0.35,_Fa…
Steroid_hormone_biosynthesis	12	monooxygenase_(side-chain-cleaving)	ec:1.14.15.6	map00140	Fau_Trans_V01_Contig_23681_length=640nt_GC=0.32
Steroid_hormone_biosynthesis	12	17-dehydrogenase	ec:1.1.1.62	map00140	Fau_Trans_V01_Contig_14809_length=982nt_GC=0.36,_Fau_Trans_V01_Contig_15229_length=959nt_GC=0.33
Steroid_hormone_biosynthesis	12	3-dehydrogenase_(Si-specific)	ec:1.1.1.50	map00140	Fau_Trans_V01_Contig_9504_length=1393nt_GC=0.33
Steroid_hormone_biosynthesis	12	1-naphthol_glucuronyltransferase	ec:2.4.1.17	map00140	Fau_Trans_V01_Contig_2096_length=4405nt_GC=0.30,_Fau_Trans_V01_Contig_2644_length=3419nt_GC=0.38,_Fau_Trans_V01_Contig_3997_length=2479nt_GC=0.48,_Fau_Trans_V01_Contig_6561_length=1789nt_GC=0.36
Steroid_hormone_biosynthesis	12	sulfatase	ec:3.1.6.1	map00140	Fau_Trans_V01_Contig_2763_length=3294nt_GC=0.29,_Fau_Trans_V01_Contig_2841_length=3222nt_GC=0.43,_Fau_Trans_V01_Contig_4783_length=2193nt_GC=0.48
Steroid_hormone_biosynthesis	12	dehydrogenase_(NAD+)	ec:1.1.1.239	map00140	Fau_Trans_V01_Contig_14809_length=982nt_GC=0.36
Steroid_hormone_biosynthesis	12	4-dehydrogenase	ec:1.3.99.6	map00140	Fau_Trans_V01_Contig_10372_length=1311nt_GC=0.43
Folate_biosynthesis	13	reductase	ec:1.5.1.34	map00790	Fau_Trans_V01_Contig_9112_length=1437nt_GC=0.37
Folate_biosynthesis	13	synthase	ec:4.2.3.12	map00790	Fau_Trans_V01_Contig_7163_length=1689nt_GC=0.28
Folate_biosynthesis	13	cyclohydrolase_I	ec:3.5.4.16	map00790	Fau_Trans_V01_Contig_10750_length=1277nt_GC=0.43
Folate_biosynthesis	13	phosphatase	ec:3.1.3.1	map00790	Fau_Trans_V01_Contig_24450_length=624nt_GC=0.52,_Fau_Trans_V01_Contig_3300_length=2862nt_GC=0.43,_Fau_Trans_V01_Contig_3810_length=2571nt_GC=0.47,_Fau_Trans_V01_Contig_4279_length=2361nt_GC=0.50,_Fau_Trans_V01_Contig_4313_length=2351nt_GC=0.44,_Fau_Trans_V01_Contig_6635_length=1775nt_GC=0.27,_Fau_Trans_V01_Contig_7858_length=1591nt_GC=0.40,_Fau_Trans_V01_Contig_8796_length=1476nt_GC=0.49
Folate_biosynthesis	13	reductase	ec:1.5.1.3	map00790	Fau_Trans_V01_Contig_38714_length=435nt_GC=0.32,_Fau_Trans_V01_Contig_72787_length=260nt_GC=0.38
Glyoxylate_and_dicarboxylate_metabolism	21	isomerase	ec:5.3.1.22	map00630	Fau_Trans_V01_Contig_12867_length=1108nt_GC=0.32
Glyoxylate_and_dicarboxylate_metabolism	21	carboxylase	ec:6.4.1.3	map00630	Fau_Trans_V01_Contig_5782_length=1940nt_GC=0.44
Glyoxylate_and_dicarboxylate_metabolism	21	equilase	ec:1.11.1.6	map00630	Fau_Trans_V01_Contig_5709_length=1954nt_GC=0.34
Glyoxylate_and_dicarboxylate_metabolism	21	hydroxymethyltransferase	ec:2.1.2.1	map00630	Fau_Trans_V01_Contig_6915_length=1730nt_GC=0.38
Glyoxylate_and_dicarboxylate_metabolism	21	oxidase	ec:1.2.3.5	map00630	Fau_Trans_V01_Contig_6809_length=1746nt_GC=0.37
Glyoxylate_and_dicarboxylate_metabolism	21	phosphatase	ec:3.1.3.18	map00630	Fau_Trans_V01_Contig_15844_length=925nt_GC=0.26
Glyoxylate_and_dicarboxylate_metabolism	21	synthase	ec:2.3.3.9	map00630	Fau_Trans_V01_Contig_6538_length=1792nt_GC=0.32
Glyoxylate_and_dicarboxylate_metabolism	21	(Si)-synthase	ec:2.3.3.1	map00630	Fau_Trans_V01_Contig_5841_length=1927nt_GC=0.40
Glyoxylate_and_dicarboxylate_metabolism	21	decarboxylase	ec:4.1.1.8	map00630	Fau_Trans_V01_Contig_6026_length=1890nt_GC=0.37
Glyoxylate_and_dicarboxylate_metabolism	21	reductase	ec:1.1.1.81	map00630	Fau_Trans_V01_Contig_10136_length=1331nt_GC=0.34
Glyoxylate_and_dicarboxylate_metabolism	21	reductase_(NADP+)	ec:1.1.1.79	map00630	Fau_Trans_V01_Contig_10110_length=1333nt_GC=0.39,_Fau_Trans_V01_Contig_10136_length=1331nt_GC=0.34
Glyoxylate_and_dicarboxylate_metabolism	21	dehydrogenase	ec:1.1.1.37	map00630	Fau_Trans_V01_Contig_10063_length=1338nt_GC=0.38,_Fau_Trans_V01_Contig_6020_length=1891nt_GC=0.33
Glyoxylate_and_dicarboxylate_metabolism	21	C-acetyltransferase	ec:2.3.1.9	map00630	Fau_Trans_V01_Contig_3587_length=2684nt_GC=0.39,_Fau_Trans_V01_Contig_5057_length=2109nt_GC=0.37,_Fau_Trans_V01_Contig_8480_length=1512nt_GC=0.37
Glyoxylate_and_dicarboxylate_metabolism	21	reductase	ec:1.1.1.36	map00630	Fau_Trans_V01_Contig_12171_length=1160nt_GC=0.37,_Fau_Trans_V01_Contig_14809_length=982nt_GC=0.36
Glyoxylate_and_dicarboxylate_metabolism	21	dehydrogenase	ec:1.1.1.29	map00630	Fau_Trans_V01_Contig_10136_length=1331nt_GC=0.34
Glyoxylate_and_dicarboxylate_metabolism	21	transaminase	ec:2.6.1.4	map00630	Fau_Trans_V01_Contig_4637_length=2239nt_GC=0.33,_Fau_Trans_V01_Contig_4645_length=2236nt_GC=0.42
Glyoxylate_and_dicarboxylate_metabolism	21	ligase	ec:6.3.1.2	map00630	Fau_Trans_V01_Contig_12617_length=1127nt_GC=0.50
Glyoxylate_and_dicarboxylate_metabolism	21	oxidase	ec:1.1.3.15	map00630	Fau_Trans_V01_Contig_6809_length=1746nt_GC=0.37
Glycosaminoglycan_biosynthesis_-_heparan_sulfate_/_heparin	10	5-epimerase	ec:5.1.3.17	map00534	Fau_Trans_V01_Contig_4325_length=2345nt_GC=0.34
Glycosaminoglycan_biosynthesis_-_heparan_sulfate_/_heparin	10	xylosyltransferase	ec:2.4.2.26	map00534	Fau_Trans_V01_Contig_14534_length=998nt_GC=0.32
Glycosaminoglycan_biosynthesis_-_heparan_sulfate_/_heparin	10	3-beta-glucuronosyltransferase	ec:2.4.1.135	map00534	Fau_Trans_V01_Contig_136_length=2239nt_GC=0.29,_Fau_Trans_V01_Contig_9618_length=1382nt_GC=0.40
Glycosaminoglycan_biosynthesis_-_heparan_sulfate_/_heparin	10	3-beta-galactosyltransferase	ec:2.4.1.134	map00534	Fau_Trans_V01_Contig_3621_length=2665nt_GC=0.41
Glycosaminoglycan_biosynthesis_-_heparan_sulfate_/_heparin	10	4-beta-galactosyltransferase	ec:2.4.1.133	map00534	Fau_Trans_V01_Contig_53984_length=343nt_GC=0.36
Glycosaminoglycan_biosynthesis_-_heparan_sulfate_/_heparin	10	sulfate]-glucosamine_3-sulfotransferase_3	ec:2.8.2.30	map00534	Fau_Trans_V01_Contig_12487_length=1136nt_GC=0.51
Glycosaminoglycan_biosynthesis_-_heparan_sulfate_/_heparin	10	sulfate]-glucosamine_3-sulfotransferase_1	ec:2.8.2.23	map00534	Fau_Trans_V01_Contig_12487_length=1136nt_GC=0.51
Glycosaminoglycan_biosynthesis_-_heparan_sulfate_/_heparin	10	4-beta-glucuronosyltransferase	ec:2.4.1.225	map00534	Fau_Trans_V01_Contig_3655_length=2646nt_GC=0.49,_Fau_Trans_V01_Contig_3872_length=2539nt_GC=0.33
Glycosaminoglycan_biosynthesis_-_heparan_sulfate_/_heparin	10	4-alpha-N-acetylglucosaminyltransferase	ec:2.4.1.224	map00534	Fau_Trans_V01_Contig_3655_length=2646nt_GC=0.49,_Fau_Trans_V01_Contig_3872_length=2539nt_GC=0.33
Glycosaminoglycan_biosynthesis_-_heparan_sulfate_/_heparin	10	4-alpha-N-acetylglucosaminyltransferase	ec:2.4.1.223	map00534	Fau_Trans_V01_Contig_2644_length=3419nt_GC=0.38
Glycosaminoglycan_biosynthesis_-_keratan_sulfate	5	6-alpha-L-fucosyltransferase	ec:2.4.1.68	map00533	Fau_Trans_V01_Contig_563_length=2477nt_GC=0.34
Glycosaminoglycan_biosynthesis_-_keratan_sulfate	5	beta-1,4-galactosyltransferase	ec:2.4.1.38	map00533	Fau_Trans_V01_Contig_5051_length=2112nt_GC=0.38,_Fau_Trans_V01_Contig_53984_length=343nt_GC=0.36,_Fau_Trans_V01_Contig_7991_length=1576nt_GC=0.31,_Fau_Trans_V01_Contig_9123_length=1436nt_GC=0.31
Glycosaminoglycan_biosynthesis_-_chondroitin_sulfate_/_dermatan_sulfate	8	xylosyltransferase	ec:2.4.2.26	map00532	Fau_Trans_V01_Contig_14534_length=998nt_GC=0.32
Glycosaminoglycan_biosynthesis_-_chondroitin_sulfate_/_dermatan_sulfate	8	4-beta-N-acetylgalactosaminyltransferase	ec:2.4.1.175	map00532	Fau_Trans_V01_Contig_2096_length=4405nt_GC=0.30,_Fau_Trans_V01_Contig_3997_length=2479nt_GC=0.48
Glycosaminoglycan_biosynthesis_-_chondroitin_sulfate_/_dermatan_sulfate	8	4-beta-N-acetylgalactosaminyltransferase	ec:2.4.1.174	map00532	Fau_Trans_V01_Contig_2096_length=4405nt_GC=0.30,_Fau_Trans_V01_Contig_3997_length=2479nt_GC=0.48
Glycosaminoglycan_biosynthesis_-_chondroitin_sulfate_/_dermatan_sulfate	8	3-beta-glucuronosyltransferase	ec:2.4.1.135	map00532	Fau_Trans_V01_Contig_136_length=2239nt_GC=0.29,_Fau_Trans_V01_Contig_9618_length=1382nt_GC=0.40
Glycosaminoglycan_biosynthesis_-_chondroitin_sulfate_/_dermatan_sulfate	8	3-beta-galactosyltransferase	ec:2.4.1.134	map00532	Fau_Trans_V01_Contig_3621_length=2665nt_GC=0.41
Glycosaminoglycan_biosynthesis_-_chondroitin_sulfate_/_dermatan_sulfate	8	4-beta-galactosyltransferase	ec:2.4.1.133	map00532	Fau_Trans_V01_Contig_53984_length=343nt_GC=0.36
Glycosaminoglycan_biosynthesis_-_chondroitin_sulfate_/_dermatan_sulfate	8	4-sulfate_6-O-sulfotransferase	ec:2.8.2.33	map00532	Fau_Trans_V01_Contig_13283_length=1078nt_GC=0.27
Glycosaminoglycan_biosynthesis_-_chondroitin_sulfate_/_dermatan_sulfate	8	4-sulfotransferase	ec:2.8.2.5	map00532	Fau_Trans_V01_Contig_13283_length=1078nt_GC=0.27
Glycosaminoglycan_degradation	9	chondroitinsulfatase	ec:3.1.6.14	map00531	Fau_Trans_V01_Contig_2763_length=3294nt_GC=0.29,_Fau_Trans_V01_Contig_2841_length=3222nt_GC=0.43
Glycosaminoglycan_degradation	9	chondroitinsulfatase	ec:3.1.6.13	map00531	Fau_Trans_V01_Contig_5746_length=1947nt_GC=0.38
Glycosaminoglycan_degradation	9	hexosaminidase	ec:3.2.1.52	map00531	Fau_Trans_V01_Contig_5135_length=2091nt_GC=0.45,_Fau_Trans_V01_Contig_5140_length=2089nt_GC=0.42
Glycosaminoglycan_degradation	9	hyaluronidase	ec:3.2.1.35	map00531	Fau_Trans_V01_Contig_5794_length=1937nt_GC=0.38
Glycosaminoglycan_degradation	9	beta-glucuronide_glucuronohydrolase_glucuronidase	ec:3.2.1.31	map00531	Fau_Trans_V01_Contig_4407_length=2321nt_GC=0.41
Glycosaminoglycan_degradation	9	lactase_(ambiguous)	ec:3.2.1.23	map00531	Fau_Trans_V01_Contig_2765_length=3294nt_GC=0.33,_Fau_Trans_V01_Contig_5061_length=2108nt_GC=0.42
Pentose_and_glucuronate_interconversions	18	xylulokinase_(phosphorylating)	ec:2.7.1.17	map00040	Fau_Trans_V01_Contig_12471_length=1138nt_GC=0.34
Pentose_and_glucuronate_interconversions	18	3-epimerase	ec:5.1.3.1	map00040	Fau_Trans_V01_Contig_20808_length=719nt_GC=0.44
Pentose_and_glucuronate_interconversions	18	1-dehydrogenase_(NADP+)	ec:1.1.1.179	map00040	Fau_Trans_V01_Contig_8814_length=1473nt_GC=0.34
Pentose_and_glucuronate_interconversions	18	reductase	ec:1.1.1.9	map00040	Fau_Trans_V01_Contig_9179_length=1430nt_GC=0.43
Pentose_and_glucuronate_interconversions	18	beta-glucuronide_glucuronohydrolase_glucuronidase	ec:3.2.1.31	map00040	Fau_Trans_V01_Contig_4407_length=2321nt_GC=0.41
Pentose_and_glucuronate_interconversions	18	uridylyltransferase	ec:2.7.7.9	map00040	Fau_Trans_V01_Contig_5417_length=2020nt_GC=0.36
Pentose_and_glucuronate_interconversions	18	dehydrogenase_(NAD+)	ec:1.2.1.3	map00040	Fau_Trans_V01_Contig_3647_length=2655nt_GC=0.36,_Fau_Trans_V01_Contig_4103_length=2434nt_GC=0.35,_Fau_Trans_V01_Contig_6812_length=1745nt_GC=0.47,_Fau_Trans_V01_Contig_6927_length=1728nt_GC=0.49
Pentose_and_glucuronate_interconversions	18	1-naphthol_glucuronyltransferase	ec:2.4.1.17	map00040	Fau_Trans_V01_Contig_2096_length=4405nt_GC=0.30,_Fau_Trans_V01_Contig_2644_length=3419nt_GC=0.38,_Fau_Trans_V01_Contig_3997_length=2479nt_GC=0.48,_Fau_Trans_V01_Contig_6561_length=1789nt_GC=0.36
Pentose_and_glucuronate_interconversions	18	3-dehydrogenase	ec:1.1.1.45	map00040	Fau_Trans_V01_Contig_12264_length=1154nt_GC=0.44
Pentose_and_glucuronate_interconversions	18	6-dehydrogenase	ec:1.1.1.22	map00040	Fau_Trans_V01_Contig_4754_length=2202nt_GC=0.34
Pentose_and_glucuronate_interconversions	18	reductase	ec:1.1.1.21	map00040	Fau_Trans_V01_Contig_9504_length=1393nt_GC=0.33
Pentose_and_glucuronate_interconversions	18	reductase	ec:1.1.1.10	map00040	Fau_Trans_V01_Contig_13342_length=1074nt_GC=0.35
