# Supplementary material for: De Novo Transcriptome Hybrid Assembly and Validation in the European Earwig (Dermaptera, Forficula auricularia)
Source: PLoS One. 2014 Apr 10;9(4):e94098. doi: 10.1371/journal.pone.0094098 (PMC3983118; doi:10.1371/journal.pone.0094098)
Supplement: Table S5 — qPCR candidate and housekeeping gene sequences and primers. (XLS) [file pone.0094098.s008.xls]

## Sheet: Table S5
Table S5: qPCR candidate and housekeeping gene sequences and primers
Gene	Amplicon (bp)	Primer_F	Primer_R	Earwig Sequences
actin	158	ACAATGGATCCGGTATGTGC	TTTTGCTTTGAGCTTCGTCA	GCTCTTCCGATCTCCTACAGCACCAACGCTAAAAGAACAAACCAGTGTATATATTTCATCTACTTTCATCACATCATCTTATTTATATTATTTAATTTTCAACTTAATCGCTCTAAATAACTAACCAAACATGTGCGACGAAGAAGTTGCTGCTCTCGTTGTCGACAATGGATCCGGTATGTGCAAGGCCGGATTCGCCGGCGACGACGCCCCTCGCGCCGTCTTCCCCTCCATTGTTGGCAGACCCCGTCATCAGGGAGTCATGGTTGGCATGGGCCAAAAAGATAGCTACGTCGGTGACGAAGCTCAAAGCAAAAGAGGTATTCTTACCTTAAAATACCCCATTGAACACGGCATTGTTACTAACTGGGACGATATGGAAAAAATCTGGCATCATAC…
rpl32	172	CTATCGTGAAAAAGCGCACA	TGCTTTGTCTTCTTGTTGCTTC	CtctcGTTCTCTTCGCTGCGGATACGAGCATGAGAATTTGTTACTCGAACAGCAAGCTGTTGTGCTCGTTCGATAATCAATTTCCTTTTCTTGGAGGATACACCATGGGCGACTTCTGCGCAGTATTTGCGGTTCTGCATCATAAGGACTTCTAATTCCTTAACATTATGAACCAAGAATTTGCGGAATTTGGTTGGGAGCATATGCTTTGTCTTCTTGTTGCTTCCATAACCAATATTGGGCATCAAATATTGCCCCTTGAAACGTCTCCGGACACGATTATCAATACCTTTGGGTTTTCTCCATGATTGCCTCAATTTCTTGTATCGATCACTTTGATGACGAATGAACCTTtttGTGCGCTTtttCACGATAGTGGGTTTATAATTCGGACGCAGA…
mnf	338	TGTACCTTCCGGTTTCCAAGCACA	TGTGACCCACCCCGTGGACT	TCCACAAGCTAACCCGGGAGTAACAAATGCTCCACTGTAATTTGTTAAAGTGGTTTGAACGATAACTGGAGCAGGTGTAAATCCAGGCGAAAGAGAACGATCCTCCATAGACGAGTTATTATTTGGAACCAAATATTTCTCAATTtttATTGGAGTGTTCTTAGGTACGATATGCCGCATACCTTCCCGTCCTTCGGAAATTCCATTGCTCACTACAGCAATAGAATGCGTACCCGAAAGTAGATGTGAGCCTCCAGATGACGATTTAGTCTGGGATGAATGGTGGCCTGGTGATCCGGGTGCGGATTGAGAAGTTtttACTTCAAGATGATGAATTGATCCTGAATTAGATGATAAATTTCCAGTACTATCTGGATAATGATCTGGAGTTGGGGAGCC…
NADlike	134	TCGCTATGGTGTTCGAGTTATG	GAGGTGGATACATGATCAAAAGG	AAGGCATAATGGATATTGAAGGATCTAGGGCAATGATTACTGGAGGCGCATCGGGGATCGGCCTTGAATATGTTAAGCAACTCTTAATTAATGGAGTCAAGAAAATTGCCATTTTGGATCTGGATAAAACACGAGGAGAGGAAGCTGCCAAGACACTTAATATGGAACATGGAACGAATAAAGTAGTATTTATTCACTGCGATGTTTCTAAaaaaGAAAACTTTGAAaaaGCATTTCAAaaaGCAATTGATGAAATTGGTGGCCTAGATCTTGTAATAAACAATGCGGGAATTTTGGAGGACGGCCGATGGGAACTCTCAATAGACATCAATGTGACTGCAGTCGCAAGAGGGACAATTATGGCTTTGGAGGCTATGGGAAAACATAAAGGAGGAAAAG…
LIM	146	GTCATGCGTGCCAAAAGTAA	GCAAAGACCAGTCGCTCTTC	CTCGTGTTTGTTTTGGTGCGGGGCGCATGCgcgcCGCCTCCTGCCGCCcccGGgggCGACAGCCGTCGTCTGCTCCAGACTCCGCCGGTGGCAGTCGACGACTCACCGTTCTCGAGACTACTTCCGGCTTTCTGTTCTTCCACTTTGCGCCCACAAGACACGACCTCCACGAGCATTTCTTCGCATTGGACCAACATGGCTCCACGCTGATCCTCTGCATCACGCAGACAATCCTCCGAATCCACCCTGCCTAGAAGCGCTTTCTTCGGAGCTGCGGGATCGGCGCGGACTCCCATCTGCAGCCATGAGGAATACAAGCTGAACTGCGGAGCGCTGCAGACATGCACAACACGGACAATGGCACAGAGAAAATCGCGGgggAGGTGGCCCAACAAACGC…
tenM	157	CCAGTGTTGTCACCCGTGTA	CTCCCAAAACAGGATCCAAA	CCAACTGTGAAAaaGGAAGTAACTCATTTTCTCGAGCCCGGTCATTGGTTCCTTTCGCTTTACAACGACGATGGAGTTGCTCAAGAGGTGTCTCTTCTGGCAAGTGTGGCCGATGATATGACGCAAAACTGTCCAAATGGCTGTAGTGGCAAGGGTGAATGCTTGCTTGGACATTGCCAGTGCAATGCAGGTTTCGGAGGCGACGACTGCTCTGAAAGCGTTTGTCCGGTGCTTTGTAGTCAAaaaGGCGAATatatTAATGGCGAATGTCAGTGTAACCCTGGATGGAAAGGGAAAGAGTGCAGTCTGCGACACGACGAGTGTGAAGTGCCCGATTGCAACGGTCACGGTCACTGCGTGAATGGCAAATGCGCCTGTGTCAGAGGCTATATGGGCAAA…
fucta	230	AGGGATCTCCAGAACCGTCT	CAGTAGCAATCGCATCGAAA	GACAAAACAGTTTGCTATAGTATTAGATTAtataGCAAAAGTTTGACGTAATGGAACAGTATCTTTCATAATTTCTATCGGCTTCCTCCAATCCGAGCCCTATTtttAGAGATatataGAAACAGTTGCAAGAAaaaaaGAAACACTAAATGGGCGCACCTTTTGAAGGCTTAGAAGCAAGGGTTCGGTCAGAAGACCTAGGTATCTACGGTCGACGGAGCGGATTCTGCAGGCGGCGCGAAGCAGGGGCCCGGCAGTGGCTCGAGCGTACCAAATGTTGCAGAACTCGTGAAGCGGTCGCTGCTGACCCTGCAGGTGGCGCATTCTGCGGAGCTGGAGGCCTTGCACAAACTGCTGCACTTTCCCGAGGAGGTGGCACTACGTCTCGCCGAATCCGAG…
cys_loop	154	GCGATTCCAGGACGAGTAAC	CGAGGGCAGCAAATACAAAT	CTTCCGATCGGTGGGTTGCAGACGGAGACGGTCGGGCATGCCGGCTGCGcccCCTGTCCTCCTCATCTGGCTCGCCATTCTCCTCGCCAGTGGTTCCAGAATTTATGGAAAACAGAATCATACTCTGAAGCCACGGGTGGTCATCCCGGAAAATTATGTCAAAGAGGTTCGAcccCCGCGTCCGAAGGGAATCCCTGTGCTGGTCGAGTTCAATATGTACATCGTGGACATCAATTCCATAAATGTGGAGGACATGGATTTCCGAGTGGATCTGTTCATCCGTCAGAGTTGGGTAGACCCGAGATTGCATATGCCAGATGatatATTTGAAGATGGTGAAGATCATATGACTTTAcccCCTTCAttttTTGATAATTTGTGGCAACCCGACCCACATAT…
