# Supplementary material for: De Novo Transcriptome Hybrid Assembly and Validation in the European Earwig (Dermaptera, Forficula auricularia)
Source: PLoS One. 2014 Apr 10;9(4):e94098. doi: 10.1371/journal.pone.0094098 (PMC3983118; doi:10.1371/journal.pone.0094098)
Supplement: Table S6 — Wilcoxon test results for biased expression in sex and tissues. (XLS) [file pone.0094098.s009.xls]

## Sheet: Table S6
Table S6: Wilcoxon test results for biased expression in sex and tissues
	tissue	sex~brain	sex~antenna
actin	0.1174	0.4807	0.7921
rpl32	0.6863	0.9314	0.9723
mnf	0.1257	4.114e-05	0.02271
cys_loop	4.703e-07	0.02144	6.804e-06
fucta	3.207e-11	0.6665	0.193
LIM	3.207e-11	0.0004936	6.804e-06
tenM	5.956e-11	0.4894	0.0691
