# Supplementary material for: De Novo Transcriptome Hybrid Assembly and Validation in the European Earwig (Dermaptera, Forficula auricularia)
Source: PLoS One. 2014 Apr 10;9(4):e94098. doi: 10.1371/journal.pone.0094098 (PMC3983118; doi:10.1371/journal.pone.0094098)
Supplement: Text S1 — Alignment of the two variant of the RhoGAP-like gene. (FASTA) [file pone.0094098.s010.fasta]

>Fau_Trans_V01_Contig_3040_length=3037nt_GC=0.40
GGCTATAATAACGGTAATCTACTTGATAATACTGCTTCTGGTCAATCTACTGGTGTAGTT
TCTGGAGGAACGACTGCTGAATGTACAGTgtgtCAGGGTCCTTTATATCGTCAACAATCA
AGCCcccACCAACAACATCATACTCCTCAAACACTTCAAACTAATCTTGATCTCGATTTA
CCATACTctctTGATACAGATTTACATCTTTTACCACTACATCAATatatTCTAGAACAA
GCAAAACTTTCAGGTTGCTATCGATTTGGGGATCCTTTAAATGAAGAAACGGATTCTTTA
CGATCAGAGGAAGAGGACGAAGAAGATGGAGGAGCAGCTGCAAGGggggAATCCCGAGGA
TCAAGGTGGGGAAGTTCAAGTGCGGGTGGTCCCCGAGATGAGGTCGATTCTGATGAATTT
GCCGATGATGAAGAAGGAATGTCAAATCAAGATTCCAGTTCTCAAGAATATCTTGATGAT
GGCAATTATCTTCAATATGCAAACAATATTCGTATCCATACAGATTATGATGAAGCTGTT
AGCTATTATAACACTAACGCTGAACTCGGATTAGCTCTAAGAGGTACTCCAGGCTCTCAA
AGTACAGCACCTCACTCAACCAGCACATCGGGACATCACGGAACACCTTCTTCAGTGCGA
GAACATTCAACTGTATCTGCACTAACAAGTGGAGAATCACTTTTAGGTCCACCTGGAAGT
GGAGTTCACGAGACACAACACGCCTctctAAaaaGAAaaaaaGACCCGCCcccTCCGCCG
CCAACTCACCATCAACTCTATTCACCCATCGCTGAGAAATCTGAGGTGTTCCTGGCAAGT
GGTCGTGGCAGTTCCCCACTCGGCCTCTTAACTTGTCCACACTCGGACCCAGGCCCTCGG
ACTTGCTACCGCCCTAGTTCCTTGCCcccTCACGCCCCGCATATGGCCGAAGACCAGGTT
CCTCGAATCCAAGCTCTTAATAGAGATAAaaaaTTGCCATCTGAAAGTGACATTGAAaaa
TATGCTCAAGATAATTTAAATATTCATAAaaaGGGAATTtttCGCAAaaaGTTCTCTGTC
AGAGAACTGCTATCATGGTCAAAAGATCCAATTCGTAAACCTATGCTCGTGCTGTCTGAT
AAAGGATTAAAGAAAGAGGCTTGTGAATTATTTAAACTAGTTCAAGTTTATATGAGTGAT
CGAAAAGCCAAATTAGGAATGACTCTTAATTCCGTAGCTCTTGACATTTGTATACTCGGC
TATACAAAACCTCAATTAAGAGACGAACTTTATATTCAAATATGTCGTCAGACTACAGAA
AATCCTAGAAGagagTCTCTTAGAAGAGGTTGGGAACTTCTTGCTATCTGTTTATGTTtt
tttCCTCCTTCGCCTACTCTTGAGAGTTACCTTGATGGTTATATGAATCGCCATAGAGAT
CCATCTTTTGACTTCCCTGAAGTGGCTAAATGGCCTGTTCATGTCCAG
>Fau_Trans_V01_Contig_3301_length=2861nt_GC=0.35
GGCTATAATAACGGTAATCTACTTGATAATACTGCTTCTGGTCAATCTACTGGTGTAGTT
TCTGGAGGAACGACTGCTGAATGTACAGTgtgtCAGGGTCCTTTATATCGTCAACAATCA
AGCCcccACCAACAACATCATACTCCTCAAACACTTCAAACTAATCTTGATCTCGATTTA
CCATACTctctTGATACAGATTTACATCTTTTACCACTACATCAATatatTCTAGAACAA
GCAAAACTTTCAGGTTGCTATCGATTTGGGGATCCTTTAAATGAAGAAACGGATTCTTTA
CGATCAGAGGAAGAGGACGAAGAAGATGGAGGAGCAGCTGCAAGGggggAATCCCGAGGA
TCAAGGTGGGGAAGTTCAAGTGCGGGTGGTCCCCGAGATGAGGTCGATTCTGATGAATTT
GCCGATGATGAAGAAGGAATGTCAAATCAAGATTCCAGTTCTCAAGAATATCTTGATGAT
GGCAATTATCTTCAATATGCAAACAATATTCGTATCCATACAGATTATGATGAAGCTGTT
AGCTATTATAACACTAACGCTGAACTCGGATTAGCTCTAAGAGGTACTCCAGGCTCTCAA
AGTACAGCACCTCACTCAACCAGCACATCGGGACATCACGGAACACCTTCTTCAGTGCGA
GAACATTCAACTGTATCTGCACTAACAAGTGGAGAATCACTTTTAGGTCCACCTGGAAGT
GGAGTTCACGAGACACAACACGCCTctctAAaaaGAAaaaaaGACCCGCCcccTCCGCCG
CCAACTCACCATCAACTCTATTCACCCATCGCTGAGAAATCTG-----------------
------------------------------------------------------------
-------------------------------------------------------AGGTT
CCTCGAATCCAAGCTCTTAATAGAGATAAaaaaTTGCCATCTGAAAGTGACATTGAAaaa
TATGCTCAAGATAATTTAAATATTCATAAaaaGGGAATTtttCGCAAaaaGTTCTCTGTC
AGAGAACTGCTATCATGGTCAAAAGATCCAATTCGTAAACCTATGCTCGTGCTGTCTGAT
AAAGGATTAAAGAAAGAGGCTTGTGAATTATTTAAACTAGTTCAAGTTTATATGAGTGAT
CGAAAAGCCAAATTAGGAATGACCCTTAATTCCGTAGCTCTTGACATTTGTATACTCGGC
TATACAAAACCTCAATTAAGAGACGAACTTTATATTCAAATATGTCGTCAGACTACAGAA
AATCCTAGAAGagagTCTCTTAGAAGAGGTTGGGAACTTCTTGCTATCTGTTTATGTTtt
tttCCTCCTTCGCCTACTCTTGAGAGTTACCTTGATGGTTATATGAATCGCCATAGAGAT
CCATCTTTTGACTTCCCTGAAGTGGCTAAATGGCCTGTTCATGTCCAGGTCTCCCATTAC
GCTACAGTTGGTCGTCGACGTTTAGAAAGAATAGGTGTTGGAGGTAAACGGGCTCCGAAa
aaaCCATCATTGGATGAAATAGAACAAGCAAGAATACAAATTTTCCGACCATCTATGTTT
GGCAATACTCTAGAAGAAGTAATGGCTCTTCAAaaaGAACGATTCCCTAATAGACGTCTG
CCATGGGTGCAAACAACACTTAGTGAGCAAGTTCTTAGATTACAAGGTGCTAGTACTGAA
GGCATATTTAGAGTTTCCGCTGATGTCGATGAAGTAACTTCGCTTAAACAGAAACTGGAC
CGGTGGGAATGTCCTACTGATTTAACAGATGCTCATAGTCCGGCATCACTTCTTAAGCTT
TGGTATCGAGAACTTTATCAGCCCTTGATTCCCGATTGGTTAtataCAGAATGTGTAGAA
AATCATCAAGATCCTGAGCGAGCACTAGCAATTGTAACAAaaaTGCCACCACTAAATAGA
CTTGTGCTTTGCTATCTAATTCGTTTTCTTCAGATTtttGCGCAAACTGAAGTAGTTCAA
ATCACAAaaaTGGATGCAAGTAATCTTGCTATGGTAATGGCGCCCAATTGTCTTCGCTGT
ACTTCCCAGGACCCTCGAATAATTATTGACAATGCACGAAAAGAGATGGGATTTATTCGT
ACATTAATTCAATGTTTAGACACCAGTTTTATGGAAGGGGTTTACTAG--
